# Supplementary material for: Priming Effects on Soil Organic Matter Mineralization by Carbon Substrates: A Global Meta‐Analysis
Source: Glob Chang Biol. 2026 Apr 10;32(4):e70861. doi: 10.1111/gcb.70861 (PMC13069200; doi:10.1111/gcb.70861)
Supplement: Supplementary file 1 — Data S1: gcb70861‐sup‐0001‐Supinfo1.xlsx. [file GCB-32-e70861-s001.xlsx]

## Sheet: Sheet1
ID	parper	auther	Ecosystem	longitude	latitude	Carbon type	Substrate type	C input(mg C/gsoil)	Mean depth	Year	Time	SOC (mg/kg)	sd_control	control	n_control	sd_treatment	treatment	n_treatment	PE(%)	Incubation moisture(%)	Incubation temperature (℃)	SOC (%)	TN (%)	C/N	pH	Clay(%)	DOC (mg/kg)	MBC (mg/kg)	yi	vi
1	1	Tian Chen	Forest	118.06	26.33	Plant residues	Woody residue	4.76	5	2022	126		157.609	1576.09	6	358.632	3586.32	6	127.545	60	25	4.76	0.23	20.6957	3.9	31.5			0.82218	0.00333334
2	1	Tian Chen	Forest	118.06	26.33	Plant residues	Woody residue	5.76	5	2022	126		157.609	1576.09	6	302.006	3020.06	6	91.6168	60	25	4.76	0.23	20.6957	3.9	31.5			0.65033	0.0033334
3	1	Tian Chen	Forest	118.06	26.33	Plant residues	Woody residue	6.76	5	2022	126		157.609	1576.09	6	349.43	3494.3	6	121.707	60	25	4.76	0.23	20.6957	3.9	31.5			0.796186	0.00333335
4	1	Tian Chen	Forest	118.06	26.33	Plant residues	Woody residue	7.76	5	2022	126		157.609	1576.09	6	306.96	3069.6	6	94.7605	60	25	4.76	0.23	20.6957	3.9	31.5			0.6666	0.00333335
5	1	Tian Chen	Forest	118.06	26.33	Plant residues	Woody residue	8.76	5	2022	126		157.609	1576.09	6	354.856	3548.56	6	125.15	60	25	4.76	0.23	20.6957	3.9	31.5			0.811595	0.00333339
6	1	Tian Chen	Forest	118.06	26.33	Plant residues	Woody residue	9.76	5	2022	126		157.609	1576.09	6	263.783	2637.83	6	67.3653	60	25	4.76	0.23	20.6957	3.9	31.5			0.51501	0.00333332
7	2	Huifang Yuan	Forest	118.06	26.33	Plant residues	Woody residue	9.242	5	2024	140		119.233	1192.33	6	345.905	3459.05	6	190.11	60	15	1.34	0.1	13.4	4.52	45.71			1.06508	0.0033333
8	2	Huifang Yuan	Forest	118.06	26.33	Plant residues	Woody residue	9.242	5	2024	140		233.224	2332.24	6	447.45	4474.5	6	91.8539	60	25	1.34	0.1	13.4	4.52	45.71			0.651565	0.00333328
9	2	Huifang Yuan	Forest	118.06	26.33	Plant residues	Woody residue	9.242	5	2024	140		391.109	3911.09	6	548.994	5489.94	6	40.3685	60	35	1.34	0.1	13.4	4.52	45.71			0.339101	0.00333332
10	3	Aohan Tian	Cropland	103.55	28.52	Biochar	Herb biochar	29		2023	1		8.89261	88.9261	4	10.0844	100.844	4	13.4021		25	1.98	0.11	18	4.84				0.125686	0.00499633
11	3	Aohan Tian	Cropland	103.55	28.52	Biochar	Herb biochar	29		2023	3		38.1781	381.781	4	42.5378	425.378	4	11.4194		25	1.98	0.11	18	4.84				0.108138	0.0050005
12	3	Aohan Tian	Cropland	103.55	28.52	Biochar	Herb biochar	29		2023	5		62.5538	625.538	4	68.2072	682.072	4	9.03762		25	1.98	0.11	18	4.84				0.086517	0.0049999
13	3	Aohan Tian	Cropland	103.55	28.52	Biochar	Herb biochar	29		2023	7		86.9601	869.601	4	93.8766	938.766	4	7.95361		25	1.98	0.11	18	4.84				0.0765372	0.00500016
14	3	Aohan Tian	Cropland	103.55	28.52	Biochar	Herb biochar	29		2023	15		150.685	1506.85	4	162.817	1628.17	4	8.05111		25	1.98	0.11	18	4.84				0.0774353	0.00500026
15	3	Aohan Tian	Cropland	103.55	28.52	Biochar	Herb biochar	29		2023	30		207.066	2070.66	4	231.575	2315.75	4	11.8359		25	1.98	0.11	18	4.84				0.111866	0.00499999
16	3	Aohan Tian	Cropland	103.55	28.52	Biochar	Herb biochar	29		2023	60		292.325	2923.25	4	355.338	3553.38	4	21.5555		25	1.98	0.11	18	4.84				0.195203	0.00500011
17	3	Aohan Tian	Cropland	103.55	28.52	Biochar	Herb biochar	29		2023	90		369.334	3693.34	4	462.599	4625.99	4	25.2524		25	1.98	0.11	18	4.84				0.225159	0.00499996
18	3	Aohan Tian	Cropland	103.55	28.52	Biochar	Crop biochar	5.37		2023	1		8.89261	88.9261	4	9.71769	97.1769	4	9.27835		25	1.98	0.11	18	4.84				0.0887154	0.00499934
19	3	Aohan Tian	Cropland	103.55	28.52	Biochar	Crop biochar	5.37		2023	3		38.1781	381.781	4	42.0795	420.795	4	10.2188		25	1.98	0.11	18	4.84				0.0972894	0.00500038
20	3	Aohan Tian	Cropland	103.55	28.52	Biochar	Crop biochar	5.37		2023	5		62.5538	625.538	4	70.6825	706.825	4	12.9946		25	1.98	0.11	18	4.84				0.122161	0.00499954
21	3	Aohan Tian	Cropland	103.55	28.52	Biochar	Crop biochar	5.37		2023	7		86.9601	869.601	4	99.6522	996.522	4	14.5953		25	1.98	0.11	18	4.84				0.136236	0.0049999
22	3	Aohan Tian	Cropland	103.55	28.52	Biochar	Crop biochar	5.37		2023	15		150.685	1506.85	4	175.194	1751.94	4	16.2644		25	1.98	0.11	18	4.84				0.150702	0.00500005
23	3	Aohan Tian	Cropland	103.55	28.52	Biochar	Crop biochar	5.37		2023	30		207.066	2070.66	4	245.326	2453.26	4	18.477		25	1.98	0.11	18	4.84				0.16955	0.00500018
24	3	Aohan Tian	Cropland	103.55	28.52	Biochar	Crop biochar	5.37		2023	60		292.325	2923.25	4	352.587	3525.87	4	20.6147		25	1.98	0.11	18	4.84				0.187431	0.00500013
25	3	Aohan Tian	Cropland	103.55	28.52	Biochar	Crop biochar	5.37		2023	90		369.334	3693.34	4	443.347	4433.47	4	20.0397		25	1.98	0.11	18	4.84				0.182651	0.00499998
26	3	Aohan Tian	Cropland	103.55	28.52	Biochar	Crop biochar	27.925		2023	1		8.89261	88.9261	4	13.9959	139.959	4	57.3883		25	1.98	0.11	18	4.84				0.453507	0.00499974
27	3	Aohan Tian	Cropland	103.55	28.52	Biochar	Crop biochar	27.925		2023	3		38.1781	381.781	4	56.381	563.81	4	47.6788		25	1.98	0.11	18	4.84				0.389873	0.00500017
28	3	Aohan Tian	Cropland	103.55	28.52	Biochar	Crop biochar	27.925		2023	5		62.5538	625.538	4	86.6749	866.749	4	38.5605		25	1.98	0.11	18	4.84				0.326135	0.00499939
29	3	Aohan Tian	Cropland	103.55	28.52	Biochar	Crop biochar	27.925		2023	7		86.9601	869.601	4	119.689	1196.89	4	37.6362		25	1.98	0.11	18	4.84				0.319448	0.00500004
30	3	Aohan Tian	Cropland	103.55	28.52	Biochar	Crop biochar	27.925		2023	15		150.685	1506.85	4	211.854	2118.54	4	40.5935		25	1.98	0.11	18	4.84				0.340706	0.00500007
31	3	Aohan Tian	Cropland	103.55	28.52	Biochar	Crop biochar	27.925		2023	30		207.066	2070.66	4	283.285	2832.85	4	36.8088		25	1.98	0.11	18	4.84				0.313416	0.00500018
32	3	Aohan Tian	Cropland	103.55	28.52	Biochar	Crop biochar	27.925		2023	60		292.325	2923.25	4	385.199	3851.99	4	31.7705		25	1.98	0.11	18	4.84				0.275894	0.0050001
33	3	Aohan Tian	Cropland	103.55	28.52	Biochar	Crop biochar	27.925		2023	90		369.334	3693.34	4	474.583	4745.83	4	28.4972		25	1.98	0.11	18	4.84				0.250735	0.00499991
34	4	Yulan Tao	Forest	115.2	31.06	Plant residues	Woody residue	0.3016	10	2025	120		1576.07	15760.7	4	1427.84	14278.4	4	-9.40518	60	25	1.508	0.1	15.27	5.34	6.91	85.3		-0.0987727	0.00499998
35	4	Yulan Tao	Forest	115.2	31.06	Plant residues	Woody residue	0.3016	10	2025	120		1576.07	15760.7	4	1766.65	17666.5	4	12.0917	60	25	1.508	0.1	15.27	5.34	6.91	85.3		0.114147	0.00499999
36	4	Yulan Tao	Forest	115.2	31.06	Root exudates	Monosaccharide	0.3016	10	2025	120		1576.07	15760.7	4	2025.53	20255.3	4	28.5172	60	25	1.508	0.1	15.27	5.34	6.91	85.3		0.250892	0.005
37	4	Yulan Tao	Forest	115.2	31.06	Plant residues	Woody residue	0.613	10	2025	120		790.102	7901.02	4	615.231	6152.31	4	-22.1327	60	25	3.065	0.221	13.88	5.38	12.21	230.28		-0.250164	0.00499998
38	4	Yulan Tao	Forest	115.2	31.06	Plant residues	Woody residue	0.613	10	2025	120		790.102	7901.02	4	634.321	6343.21	4	-19.7166	60	25	3.065	0.221	13.88	5.38	12.21	230.28		-0.219607	0.00499998
39	4	Yulan Tao	Forest	115.2	31.06	Root exudates	Monosaccharide	0.613	10	2025	120		790.102	7901.02	4	941.155	9411.55	4	19.1181	60	25	3.065	0.221	13.88	5.38	12.21	230.28		0.174946	0.00499996
40	5	Xiaohan Lou	Cropland	118.06	26.33	Plant residues	Woody residue	8.8	10	2024	28		60.9427	3148.9	3	369.937	6881.22	3	118.528	60	25	0.88	0.08	11	5.1	17.1			0.781743	0.00108825
41	5	Xiaohan Lou	Cropland	118.06	26.33	Plant residues	Woody residue	8.8	10	2024	28		60.9427	3148.9	3	213.248	6953.22	3	120.814	60	25	0.88	0.08	11	5.1	17.1			0.792152	0.000438378
42	5	Xiaohan Lou	Cropland	118.06	26.33	Plant residues	Woody residue	8.8	10	2024	28		60.9427	3148.9	3	487.439	7950.88	3	152.497	60	25	0.88	0.08	11	5.1	17.1			0.926229	0.00137767
43	6	Min Xu	Forest	118.05	25.38	Root exudates	Monosaccharide	0.888	7.5	2022	90		23.6133	637.628	4	13.9535	1173.35	4	84.0172	60	25	4.44	0.335	13.3	3.31		48.2		0.60986	0.000378101
44	6	Min Xu	Forest	118.05	25.38	Root exudates	Monosaccharide	0.888	7.5	2022	90		23.6133	637.628	4	15.563	864.342	4	35.5557	60	25	4.44	0.335	13.3	3.31		48.2		0.304208	0.000423783
45	6	Min Xu	Forest	118.05	25.38	Root exudates	Monosaccharide	0.966	7.5	2022	90		23.6125	628.863	4	18.784	1127.01	4	79.2147	60	25	4.83	0.433	11.1	3.25		45.1		0.583415	0.000421809
46	6	Min Xu	Forest	118.05	25.38	Root exudates	Monosaccharide	0.966	7.5	2022	90		23.6125	628.863	4	27.9064	820.693	4	30.5043	60	25	4.83	0.433	11.1	3.25		45.1		0.266237	0.000641526
47	6	Min Xu	Forest	118.05	25.38	Root exudates	Monosaccharide	0.918	7.5	2022	90		9.65881	745.141	4	53.1295	1122.54	4	50.6481	60	25	4.59	0.375	12.2	3.24		50.5		0.409777	0.000602052
48	6	Min Xu	Forest	118.05	25.38	Root exudates	Monosaccharide	0.918	7.5	2022	90		9.65881	745.141	4	9.12394	915.507	4	22.8635	60	25	4.59	0.375	12.2	3.24		50.5		0.205909	6.6825e-05
49	7	Kongcan Mei	Forest	118.05	25.38	Plant residues	Woody residue	1.6008		2022	35		28.6702	1576.45	3	33.5502	1879.02	3	19.1926	60	25	8.004	0.523	15.3	3.71		398.8		0.175575	0.000216516
50	7	Kongcan Mei	Forest	118.05	25.38	Plant residues	Woody residue	1.6008		2022	35		28.6702	1576.45	3	181.314	1813.14	3	15.0135	60	25	8.004	0.523	15.3	3.71		398.8		0.139885	0.00344344
51	7	Kongcan Mei	Forest	118.05	25.38	Plant residues	Woody residue	1.6008		2022	35		28.6702	1576.45	3	25.6202	1777.76	3	12.7693	60	25	8.004	0.523	15.3	3.71		398.8		0.120179	0.000179478
52	8	Zhongjing Dai	Grassland	111.59	46.41	Root exudates	Monosaccharide	1	10	2012	7		38.017	380.17	3	128.757	1287.57	3	238.683	60	5	1.34	0.14	9.57143	8.2				1.21989	0.00666735
53	8	Zhongjing Dai	Grassland	111.59	46.41	Root exudates	Monosaccharide	1	10	2012	7		69.6437	696.437	3	352.518	3525.18	3	406.174	60	10	1.34	0.14	9.57143	8.2				1.62171	0.00666632
54	8	Zhongjing Dai	Grassland	111.59	46.41	Root exudates	Monosaccharide	1	10	2012	7		70.1206	701.206	3	547.449	5474.49	3	680.725	60	15	1.34	0.14	9.57143	8.2				2.05505	0.00666658
55	8	Zhongjing Dai	Grassland	111.59	46.41	Root exudates	Monosaccharide	1	10	2012	7		113.743	1137.43	3	718.287	7182.87	3	531.499	60	20	1.34	0.14	9.57143	8.2				1.84293	0.00666652
56	8	Zhongjing Dai	Grassland	111.59	46.41	Root exudates	Monosaccharide	1	10	2012	7		135.733	1357.33	3	884.47	8844.7	3	551.626	60	25	1.34	0.14	9.57143	8.2				1.8743	0.00666652
57	8	Zhongjing Dai	Grassland	111.59	46.41	Root exudates	Monosaccharide	1	10	2012	56		338.869	3388.69	3	1135.12	11351.2	3	234.975	60	5	1.34	0.14	9.57143	8.2				1.20888	0.00666666
58	8	Zhongjing Dai	Grassland	111.59	46.41	Root exudates	Monosaccharide	1	10	2012	56		432.779	4327.79	3	2227.08	22270.8	3	414.6	60	10	1.34	0.14	9.57143	8.2				1.63822	0.00666667
59	8	Zhongjing Dai	Grassland	111.59	46.41	Root exudates	Monosaccharide	1	10	2012	56		623.795	6237.95	3	3144.22	31442.2	3	404.046	60	15	1.34	0.14	9.57143	8.2				1.6175	0.00666673
60	8	Zhongjing Dai	Grassland	111.59	46.41	Root exudates	Monosaccharide	1	10	2012	56		766.284	7662.84	3	3619.36	36193.6	3	372.326	60	20	1.34	0.14	9.57143	8.2				1.5525	0.00666664
61	8	Zhongjing Dai	Grassland	111.59	46.41	Root exudates	Monosaccharide	1	10	2012	56		872.305	8723.05	3	3715.68	37156.8	3	325.961	60	25	1.34	0.14	9.57143	8.2				1.44918	0.00666671
62	8	Zhongjing Dai	Grassland	111.59	46.41	Root exudates	Monosaccharide	1	10	2012	7		40.2175	402.175	3	107.243	1072.43	3	166.657	60	5	1.82	0.17	10.7059	7.7				0.980783	0.00666681
63	8	Zhongjing Dai	Grassland	111.59	46.41	Root exudates	Monosaccharide	1	10	2012	7		66.2022	662.022	3	236.342	2363.42	3	257	60	10	1.82	0.17	10.7059	7.7				1.27257	0.00666641
64	8	Zhongjing Dai	Grassland	111.59	46.41	Root exudates	Monosaccharide	1	10	2012	7		77.7929	777.929	3	343.857	3438.57	3	342.016	60	15	1.82	0.17	10.7059	7.7				1.48617	0.00666647
65	8	Zhongjing Dai	Grassland	111.59	46.41	Root exudates	Monosaccharide	1	10	2012	7		75.0067	750.067	3	420.196	4201.96	3	460.212	60	20	1.82	0.17	10.7059	7.7				1.72314	0.006667
66	8	Zhongjing Dai	Grassland	111.59	46.41	Root exudates	Monosaccharide	1	10	2012	7		74.5924	745.924	3	482.143	4821.43	3	546.371	60	25	1.82	0.17	10.7059	7.7				1.86621	0.00666645
67	8	Zhongjing Dai	Grassland	111.59	46.41	Root exudates	Monosaccharide	1	10	2012	56		257.982	2579.82	3	653.54	6535.4	3	153.328	60	5	1.82	0.17	10.7059	7.7				0.929514	0.00666661
68	8	Zhongjing Dai	Grassland	111.59	46.41	Root exudates	Monosaccharide	1	10	2012	56		343.905	3439.05	3	1087.19	10871.9	3	216.13	60	10	1.82	0.17	10.7059	7.7				1.15099	0.00666677
69	8	Zhongjing Dai	Grassland	111.59	46.41	Root exudates	Monosaccharide	1	10	2012	56		331.513	3315.13	3	1516.06	15160.6	3	357.316	60	15	1.82	0.17	10.7059	7.7				1.5202	0.0066666
70	8	Zhongjing Dai	Grassland	111.59	46.41	Root exudates	Monosaccharide	1	10	2012	56		326.315	3263.15	3	1378.96	13789.6	3	322.585	60	20	1.82	0.17	10.7059	7.7				1.44122	0.00666676
71	8	Zhongjing Dai	Grassland	111.59	46.41	Root exudates	Monosaccharide	1	10	2012	56		289.951	2899.51	3	1452.89	14528.9	3	401.083	60	25	1.82	0.17	10.7059	7.7				1.6116	0.00666662
72	8	Zhongjing Dai	Grassland	111.59	46.41	Root exudates	Monosaccharide	1	10	2012	7		71.6516	716.516	3	137.485	1374.85	3	91.8793	60	5	1.88	0.14	13.4286	7.2				0.651694	0.00666624
73	8	Zhongjing Dai	Grassland	111.59	46.41	Root exudates	Monosaccharide	1	10	2012	7		77.2364	772.364	3	318.509	3185.09	3	312.383	60	10	1.88	0.14	13.4286	7.2				1.41679	0.00666703
74	8	Zhongjing Dai	Grassland	111.59	46.41	Root exudates	Monosaccharide	1	10	2012	7		116.545	1165.45	3	458.596	4585.96	3	293.492	60	15	1.88	0.14	13.4286	7.2				1.36989	0.00666701
75	8	Zhongjing Dai	Grassland	111.59	46.41	Root exudates	Monosaccharide	1	10	2012	7		114.842	1148.42	3	533.89	5338.9	3	364.892	60	20	1.88	0.14	13.4286	7.2				1.53663	0.00666655
76	8	Zhongjing Dai	Grassland	111.59	46.41	Root exudates	Monosaccharide	1	10	2012	7		108.456	1084.56	3	589.912	5899.12	3	443.919	60	25	1.88	0.14	13.4286	7.2				1.69363	0.00666689
77	8	Zhongjing Dai	Grassland	111.59	46.41	Root exudates	Monosaccharide	1	10	2012	56		320.557	3205.57	3	827.438	8274.38	3	158.125	60	5	1.88	0.14	13.4286	7.2				0.948274	0.00666675
78	8	Zhongjing Dai	Grassland	111.59	46.41	Root exudates	Monosaccharide	1	10	2012	56		390.175	3901.75	3	1384.73	13847.3	3	254.898	60	10	1.88	0.14	13.4286	7.2				1.26666	0.00666677
79	8	Zhongjing Dai	Grassland	111.59	46.41	Root exudates	Monosaccharide	1	10	2012	56		520.135	5201.35	3	1905.83	19058.3	3	266.41	60	15	1.88	0.14	13.4286	7.2				1.29858	0.00666662
80	8	Zhongjing Dai	Grassland	111.59	46.41	Root exudates	Monosaccharide	1	10	2012	56		604.228	6042.28	3	1948.87	19488.7	3	222.538	60	20	1.88	0.14	13.4286	7.2				1.17105	0.00666671
81	8	Zhongjing Dai	Grassland	111.59	46.41	Root exudates	Monosaccharide	1	10	2012	56		543.474	5434.74	3	1806.01	18060.1	3	232.309	60	25	1.88	0.14	13.4286	7.2				1.2009	0.0066666
82	9	Zhaoan Sun	Cropland	117.59	36.57	Plant residues	Crop residue	1.53	10	2021	224		65.5345	655.345	3	60.3043	603.043	3	-7.98087	80	20	1.46	0.15	9.73333	7.7	38.6			-0.0831859	0.00666572
83	9	Zhaoan Sun	Cropland	117.59	36.57	Plant residues	Crop residue	4.59	10	2021	224		65.5345	655.345	3	79.8957	798.957	3	21.914	80	20	1.46	0.15	9.73333	7.7	38.6			0.198141	0.00666649
84	9	Zhaoan Sun	Cropland	117.59	36.57	Plant residues	Crop residue	7.65	10	2021	224		65.5345	655.345	3	103.01	1030.1	3	57.1842	80	20	1.46	0.15	9.73333	7.7	38.6			0.452242	0.00666616
85	10	Lin Cao	Cropland	106.39	21.57	Plant residues	Woody residue	1.43733	10	2024	180		20.4721	204.721	4	33.0068	330.068	4	61.2284	60	25	1.89	0.22	8.6	4.9				0.477662	0.00499997
86	10	Lin Cao	Cropland	106.39	21.57	Plant residues	Woody residue	1.43733	10	2024	180		20.4721	204.721	4	32.1554	321.554	4	57.0694	60	25	1.89	0.22	8.6	4.9				0.45151	0.00500029
87	10	Lin Cao	Cropland	106.39	21.57	Plant residues	Woody residue	1.43733	10	2024	180		20.4721	204.721	4	28.6694	286.694	4	40.0416	60	25	1.89	0.22	8.6	4.9				0.336758	0.00499969
88	10	Lin Cao	Cropland	106.39	21.57	Plant residues	Woody residue	1.43733	10	2024	180		20.4721	204.721	4	33.0157	330.157	4	61.2719	60	25	1.89	0.22	8.6	4.9				0.477934	0.00500012
89	10	Lin Cao	Cropland	106.39	21.57	Plant residues	Woody residue	1.43733	10	2024	180		20.4721	204.721	4	17.6746	176.746	4	-13.665	60	25	1.89	0.22	8.6	4.9				-0.146907	0.0049981
90	10	Lin Cao	Cropland	106.39	21.57	Plant residues	Woody residue	1.43733	10	2024	180		20.4721	204.721	4	18.6743	186.743	4	-8.78148	60	25	1.89	0.22	8.6	4.9				-0.0919259	0.00499844
91	10	Lin Cao	Cropland	106.39	21.57	Plant residues	Woody residue	1.43733	10	2024	180		20.4721	204.721	4	34.6978	346.978	4	69.4888	60	25	1.89	0.22	8.6	4.9				0.527624	0.0049998
92	10	Lin Cao	Cropland	106.39	21.57	Plant residues	Woody residue	1.43733	10	2024	180		20.4721	204.721	4	48.6921	486.921	4	137.846	60	25	1.89	0.22	8.6	4.9				0.866457	0.00499931
93	10	Lin Cao	Cropland	106.39	21.57	Plant residues	Woody residue	1.43733	10	2024	180		20.4721	204.721	4	20.7125	207.125	4	1.17464	60	25	1.89	0.22	8.6	4.9				0.0117034	0.00499879
94	10	Lin Cao	Cropland	106.39	21.57	Plant residues	Woody residue	1.43733	10	2024	180		20.4721	204.721	4	28.797	287.97	4	40.6648	60	25	1.89	0.22	8.6	4.9				0.341213	0.00500003
95	10	Lin Cao	Cropland	106.39	21.57	Plant residues	Woody residue	1.43733	10	2024	180		20.4721	204.721	4	37.3442	373.442	4	82.4154	60	25	1.89	0.22	8.6	4.9				0.601114	0.00499898
96	11	Yulam Tao	Forest	115.22	31.06	Plant residues	Woody residue	470.78	10	2025	1		30.3461	303.461	3	13.9824	139.824	3	-53.9234	60	25	1.508	0.1	15.27	5.34	6.91	85.3		-0.774894	0.00666659
97	11	Yulam Tao	Forest	115.22	31.06	Plant residues	Woody residue	470.78	10	2025	3		137.292	1372.92	3	68.4679	684.679	3	-50.1298	60	25	1.508	0.1	15.27	5.34	6.91	85.3		-0.695744	0.00666676
98	11	Yulam Tao	Forest	115.22	31.06	Plant residues	Woody residue	470.78	10	2025	5		217.284	2172.84	3	121.027	1210.27	3	-44.3001	60	25	1.508	0.1	15.27	5.34	6.91	85.3		-0.585192	0.00666671
99	11	Yulam Tao	Forest	115.22	31.06	Plant residues	Woody residue	470.78	10	2025	7		282.352	2823.52	3	169.733	1697.33	3	-39.8861	60	25	1.508	0.1	15.27	5.34	6.91	85.3		-0.508928	0.0066665
100	11	Yulam Tao	Forest	115.22	31.06	Plant residues	Woody residue	470.78	10	2025	10		367.676	3676.76	3	237.731	2377.31	3	-35.3421	60	25	1.508	0.1	15.27	5.34	6.91	85.3		-0.436062	0.00666671
101	11	Yulam Tao	Forest	115.22	31.06	Plant residues	Woody residue	470.78	10	2025	14		462.178	4621.78	3	323.57	3235.7	3	-29.9901	60	25	1.508	0.1	15.27	5.34	6.91	85.3		-0.356535	0.0066667
102	11	Yulam Tao	Forest	115.22	31.06	Plant residues	Woody residue	470.78	10	2025	21		602.254	6022.54	3	456.908	4569.08	3	-24.1336	60	25	1.508	0.1	15.27	5.34	6.91	85.3		-0.276197	0.00666665
103	11	Yulam Tao	Forest	115.22	31.06	Plant residues	Woody residue	470.78	10	2025	28		718.703	7187.03	3	578.407	5784.07	3	-19.5207	60	25	1.508	0.1	15.27	5.34	6.91	85.3		-0.21717	0.00666667
104	11	Yulam Tao	Forest	115.22	31.06	Plant residues	Woody residue	470.78	10	2025	35		816.578	8165.78	3	689.753	6897.53	3	-15.5313	60	25	1.508	0.1	15.27	5.34	6.91	85.3		-0.168789	0.00666665
105	11	Yulam Tao	Forest	115.22	31.06	Plant residues	Woody residue	470.78	10	2025	42		900.932	9009.32	3	785.898	7858.98	3	-12.7683	60	25	1.508	0.1	15.27	5.34	6.91	85.3		-0.136603	0.00666667
106	11	Yulam Tao	Forest	115.22	31.06	Plant residues	Woody residue	470.78	10	2025	49		976.817	9768.17	3	870.208	8702.08	3	-10.9139	60	25	1.508	0.1	15.27	5.34	6.91	85.3		-0.115567	0.0066667
107	11	Yulam Tao	Forest	115.22	31.06	Plant residues	Woody residue	470.78	10	2025	63		1114.97	11149.7	3	1021.84	10218.4	3	-8.35264	60	25	1.508	0.1	15.27	5.34	6.91	85.3		-0.0872222	0.00666662
108	11	Yulam Tao	Forest	115.22	31.06	Plant residues	Woody residue	470.78	10	2025	77		1236.11	12361.1	3	1153.09	11530.9	3	-6.7162	60	25	1.508	0.1	15.27	5.34	6.91	85.3		-0.0695243	0.00666671
109	11	Yulam Tao	Forest	115.22	31.06	Plant residues	Woody residue	470.78	10	2025	91		1343.59	13435.9	3	1263.94	12639.4	3	-5.92819	60	25	1.508	0.1	15.27	5.34	6.91	85.3		-0.0611115	0.00666672
110	11	Yulam Tao	Forest	115.22	31.06	Plant residues	Woody residue	470.78	10	2025	105		1440.78	14407.8	3	1357.76	13577.6	3	-5.76212	60	25	1.508	0.1	15.27	5.34	6.91	85.3		-0.0593477	0.00666668
111	11	Yulam Tao	Forest	115.22	31.06	Plant residues	Woody residue	470.78	10	2025	120		1533.89	15338.9	3	1443.65	14436.5	3	-5.88324	60	25	1.508	0.1	15.27	5.34	6.91	85.3		-0.0606345	0.0066667
112	11	Yulam Tao	Forest	115.22	31.06	Plant residues	Woody residue	470.78	10	2025	1		30.3461	303.461	3	20.9616	209.616	3	-30.925	60	25	1.508	0.1	15.27	5.34	6.91	85.3		-0.369953	0.00666691
113	11	Yulam Tao	Forest	115.22	31.06	Plant residues	Woody residue	470.78	10	2025	3		137.292	1372.92	3	98.5492	985.492	3	-28.2193	60	25	1.508	0.1	15.27	5.34	6.91	85.3		-0.331556	0.00666664
114	11	Yulam Tao	Forest	115.22	31.06	Plant residues	Woody residue	470.78	10	2025	5		217.284	2172.84	3	165.064	1650.64	3	-24.0328	60	25	1.508	0.1	15.27	5.34	6.91	85.3		-0.274872	0.00666638
115	11	Yulam Tao	Forest	115.22	31.06	Plant residues	Woody residue	470.78	10	2025	7		282.352	2823.52	3	224.838	2248.38	3	-20.3695	60	25	1.508	0.1	15.27	5.34	6.91	85.3		-0.227774	0.00666668
116	11	Yulam Tao	Forest	115.22	31.06	Plant residues	Woody residue	470.78	10	2025	10		367.676	3676.76	3	309.439	3094.39	3	-15.8392	60	25	1.508	0.1	15.27	5.34	6.91	85.3		-0.172441	0.00666676
117	11	Yulam Tao	Forest	115.22	31.06	Plant residues	Woody residue	470.78	10	2025	14		462.178	4621.78	3	413.565	4135.65	3	-10.5183	60	25	1.508	0.1	15.27	5.34	6.91	85.3		-0.111135	0.00666661
118	11	Yulam Tao	Forest	115.22	31.06	Plant residues	Woody residue	470.78	10	2025	21		602.254	6022.54	3	573.853	5738.53	3	-4.7158	60	25	1.508	0.1	15.27	5.34	6.91	85.3		-0.048306	0.00666659
119	11	Yulam Tao	Forest	115.22	31.06	Plant residues	Woody residue	470.78	10	2025	28		718.703	7187.03	3	717.25	7172.5	3	-0.202124	60	25	1.508	0.1	15.27	5.34	6.91	85.3		-0.00202374	0.00666664
120	11	Yulam Tao	Forest	115.22	31.06	Plant residues	Woody residue	470.78	10	2025	35		816.578	8165.78	3	843.757	8437.57	3	3.32834	60	25	1.508	0.1	15.27	5.34	6.91	85.3		0.0327421	0.00666671
121	11	Yulam Tao	Forest	115.22	31.06	Plant residues	Woody residue	470.78	10	2025	42		900.932	9009.32	3	948.322	9483.22	3	5.26018	60	25	1.508	0.1	15.27	5.34	6.91	85.3		0.0512643	0.00666664
122	11	Yulam Tao	Forest	115.22	31.06	Plant residues	Woody residue	470.78	10	2025	49		976.817	9768.17	3	1041.05	10410.5	3	6.57601	60	25	1.508	0.1	15.27	5.34	6.91	85.3		0.0636877	0.00666667
123	11	Yulam Tao	Forest	115.22	31.06	Plant residues	Woody residue	470.78	10	2025	63		1114.97	11149.7	3	1219.64	12196.4	3	9.3874	60	25	1.508	0.1	15.27	5.34	6.91	85.3		0.0897255	0.00666664
124	11	Yulam Tao	Forest	115.22	31.06	Plant residues	Woody residue	470.78	10	2025	77		1236.11	12361.1	3	1384.57	13845.7	3	12.0109	60	25	1.508	0.1	15.27	5.34	6.91	85.3		0.113426	0.00666667
125	11	Yulam Tao	Forest	115.22	31.06	Plant residues	Woody residue	470.78	10	2025	91		1343.59	13435.9	3	1532.48	15324.8	3	14.059	60	25	1.508	0.1	15.27	5.34	6.91	85.3		0.131547	0.00666669
126	11	Yulam Tao	Forest	115.22	31.06	Plant residues	Woody residue	470.78	10	2025	105		1440.78	14407.8	3	1663.37	16633.7	3	15.4492	60	25	1.508	0.1	15.27	5.34	6.91	85.3		0.143661	0.00666669
127	11	Yulam Tao	Forest	115.22	31.06	Plant residues	Woody residue	470.78	10	2025	120		1533.89	15338.9	3	1781.74	17817.4	3	16.1587	60	25	1.508	0.1	15.27	5.34	6.91	85.3		0.149787	0.00666666
128	11	Yulam Tao	Forest	115.22	31.06	Root exudates	Monosaccharide	470.78	10	2025	1		30.3461	303.461	3	32.9934	329.934	3	8.72374	60	25	1.508	0.1	15.27	5.34	6.91	85.3		0.0836307	0.00666694
129	11	Yulam Tao	Forest	115.22	31.06	Root exudates	Monosaccharide	470.78	10	2025	3		137.292	1372.92	3	157.265	1572.65	3	14.5479	60	25	1.508	0.1	15.27	5.34	6.91	85.3		0.135822	0.00666678
130	11	Yulam Tao	Forest	115.22	31.06	Root exudates	Monosaccharide	470.78	10	2025	5		217.284	2172.84	3	269.503	2695.03	3	24.0327	60	25	1.508	0.1	15.27	5.34	6.91	85.3		0.215374	0.00666647
131	11	Yulam Tao	Forest	115.22	31.06	Root exudates	Monosaccharide	470.78	10	2025	7		282.352	2823.52	3	368.743	3687.43	3	30.5971	60	25	1.508	0.1	15.27	5.34	6.91	85.3		0.266945	0.00666657
132	11	Yulam Tao	Forest	115.22	31.06	Root exudates	Monosaccharide	470.78	10	2025	10		367.676	3676.76	3	496.661	4966.61	3	35.0812	60	25	1.508	0.1	15.27	5.34	6.91	85.3		0.300706	0.00666673
133	11	Yulam Tao	Forest	115.22	31.06	Root exudates	Monosaccharide	470.78	10	2025	14		462.178	4621.78	3	639.29	6392.9	3	38.3213	60	25	1.508	0.1	15.27	5.34	6.91	85.3		0.324408	0.0066667
134	11	Yulam Tao	Forest	115.22	31.06	Root exudates	Monosaccharide	470.78	10	2025	21		602.254	6022.54	3	840.006	8400.06	3	39.4771	60	25	1.508	0.1	15.27	5.34	6.91	85.3		0.33273	0.00666665
135	11	Yulam Tao	Forest	115.22	31.06	Root exudates	Monosaccharide	470.78	10	2025	28		718.703	7187.03	3	1006.99	10069.9	3	40.1119	60	25	1.508	0.1	15.27	5.34	6.91	85.3		0.337271	0.00666665
136	11	Yulam Tao	Forest	115.22	31.06	Root exudates	Monosaccharide	470.78	10	2025	35		816.578	8165.78	3	1143.61	11436.1	3	40.0485	60	25	1.508	0.1	15.27	5.34	6.91	85.3		0.336818	0.00666671
137	11	Yulam Tao	Forest	115.22	31.06	Root exudates	Monosaccharide	470.78	10	2025	42		900.932	9009.32	3	1251.54	12515.4	3	38.9164	60	25	1.508	0.1	15.27	5.34	6.91	85.3		0.328702	0.00666664
138	11	Yulam Tao	Forest	115.22	31.06	Root exudates	Monosaccharide	470.78	10	2025	49		976.817	9768.17	3	1339.22	13392.2	3	37.1003	60	25	1.508	0.1	15.27	5.34	6.91	85.3		0.315543	0.00666669
139	11	Yulam Tao	Forest	115.22	31.06	Root exudates	Monosaccharide	470.78	10	2025	63		1114.97	11149.7	3	1497.59	14975.9	3	34.3164	60	25	1.508	0.1	15.27	5.34	6.91	85.3		0.295028	0.00666663
140	11	Yulam Tao	Forest	115.22	31.06	Root exudates	Monosaccharide	470.78	10	2025	77		1236.11	12361.1	3	1645.68	16456.8	3	33.134	60	25	1.508	0.1	15.27	5.34	6.91	85.3		0.286186	0.0066667
141	11	Yulam Tao	Forest	115.22	31.06	Root exudates	Monosaccharide	470.78	10	2025	91		1343.59	13435.9	3	1776.74	17767.4	3	32.2384	60	25	1.508	0.1	15.27	5.34	6.91	85.3		0.279437	0.00666671
142	11	Yulam Tao	Forest	115.22	31.06	Root exudates	Monosaccharide	470.78	10	2025	105		1440.78	14407.8	3	1890.77	18907.7	3	31.2328	60	25	1.508	0.1	15.27	5.34	6.91	85.3		0.271803	0.00666666
143	11	Yulam Tao	Forest	115.22	31.06	Root exudates	Monosaccharide	470.78	10	2025	120		1533.89	15338.9	3	1998.32	19983.2	3	30.2782	60	25	1.508	0.1	15.27	5.34	6.91	85.3		0.264502	0.00666667
144	11	Yulam Tao	Forest	115.22	31.06	Plant residues	Woody residue	470.78	10	2025	1		11.8169	118.169	3	0.987767	9.87767	3	-91.6411	60	25	3.065	0.221	13.88	5.38	12.21	230.28		-2.48161	0.00668187
145	11	Yulam Tao	Forest	115.22	31.06	Plant residues	Woody residue	470.78	10	2025	3		57.6397	576.397	3	7.34475	73.4475	3	-87.2575	60	25	3.065	0.221	13.88	5.38	12.21	230.28		-2.0602	0.00666213
146	11	Yulam Tao	Forest	115.22	31.06	Plant residues	Woody residue	470.78	10	2025	5		101.054	1010.54	3	19.4756	194.756	3	-80.7275	60	25	3.065	0.221	13.88	5.38	12.21	230.28		-1.64647	0.00666777
147	11	Yulam Tao	Forest	115.22	31.06	Plant residues	Woody residue	470.78	10	2025	7		141.096	1410.96	3	41.2292	412.292	3	-70.7794	60	25	3.065	0.221	13.88	5.38	12.21	230.28		-1.2303	0.00666702
148	11	Yulam Tao	Forest	115.22	31.06	Plant residues	Woody residue	470.78	10	2025	10		194.656	1946.56	3	81.7932	817.932	3	-57.9806	60	25	3.065	0.221	13.88	5.38	12.21	230.28		-0.867042	0.00666656
149	11	Yulam Tao	Forest	115.22	31.06	Plant residues	Woody residue	470.78	10	2025	14		260.28	2602.8	3	128.165	1281.65	3	-50.7589	60	25	3.065	0.221	13.88	5.38	12.21	230.28		-0.708439	0.00666641
150	11	Yulam Tao	Forest	115.22	31.06	Plant residues	Woody residue	470.78	10	2025	21		348.133	3481.33	3	192.437	1924.37	3	-44.7232	60	25	3.065	0.221	13.88	5.38	12.21	230.28		-0.592816	0.00666671
151	11	Yulam Tao	Forest	115.22	31.06	Plant residues	Woody residue	470.78	10	2025	28		405.621	4056.21	3	246.556	2465.56	3	-39.2152	60	25	3.065	0.221	13.88	5.38	12.21	230.28		-0.49783	0.00666676
152	11	Yulam Tao	Forest	115.22	31.06	Plant residues	Woody residue	470.78	10	2025	35		449.589	4495.89	3	290.52	2905.2	3	-35.3809	60	25	3.065	0.221	13.88	5.38	12.21	230.28		-0.436661	0.00666668
153	11	Yulam Tao	Forest	115.22	31.06	Plant residues	Woody residue	470.78	10	2025	42		483.406	4834.06	3	322.651	3226.51	3	-33.2547	60	25	3.065	0.221	13.88	5.38	12.21	230.28		-0.404286	0.0066667
154	11	Yulam Tao	Forest	115.22	31.06	Plant residues	Woody residue	470.78	10	2025	49		512.125	5121.25	3	351.37	3513.7	3	-31.3898	60	25	3.065	0.221	13.88	5.38	12.21	230.28		-0.376729	0.00666673
155	11	Yulam Tao	Forest	115.22	31.06	Plant residues	Woody residue	470.78	10	2025	63		562.688	5626.88	3	408.678	4086.78	3	-27.3704	60	25	3.065	0.221	13.88	5.38	12.21	230.28		-0.319798	0.00666672
156	11	Yulam Tao	Forest	115.22	31.06	Plant residues	Woody residue	470.78	10	2025	77		606.341	6063.41	3	459.072	4590.72	3	-24.2881	60	25	3.065	0.221	13.88	5.38	12.21	230.28		-0.278235	0.00666663
157	11	Yulam Tao	Forest	115.22	31.06	Plant residues	Woody residue	470.78	10	2025	91		646.444	6464.44	3	502.544	5025.44	3	-22.2602	60	25	3.065	0.221	13.88	5.38	12.21	230.28		-0.251803	0.00666657
158	11	Yulam Tao	Forest	115.22	31.06	Plant residues	Woody residue	470.78	10	2025	105		682.995	6829.95	3	539.095	5390.95	3	-21.0689	60	25	3.065	0.221	13.88	5.38	12.21	230.28		-0.236596	0.00666668
159	11	Yulam Tao	Forest	115.22	31.06	Plant residues	Woody residue	470.78	10	2025	120		718.35	7183.5	3	578.057	5780.57	3	-19.53	60	25	3.065	0.221	13.88	5.38	12.21	230.28		-0.217284	0.0066667
160	11	Yulam Tao	Forest	115.22	31.06	Plant residues	Woody residue	470.78	10	2025	1		11.8169	118.169	3	11.3356	113.356	3	-4.07284	60	25	3.065	0.221	13.88	5.38	12.21	230.28		-0.0415557	0.00667071
161	11	Yulam Tao	Forest	115.22	31.06	Plant residues	Woody residue	470.78	10	2025	3		57.6397	576.397	3	51.8638	518.638	3	-10.0207	60	25	3.065	0.221	13.88	5.38	12.21	230.28		-0.105592	0.00666615
162	11	Yulam Tao	Forest	115.22	31.06	Plant residues	Woody residue	470.78	10	2025	5		101.054	1010.54	3	84.2081	842.081	3	-16.6702	60	25	3.065	0.221	13.88	5.38	12.21	230.28		-0.182365	0.00666656
163	11	Yulam Tao	Forest	115.22	31.06	Plant residues	Woody residue	470.78	10	2025	7		141.096	1410.96	3	112.7	1127	3	-20.1258	60	25	3.065	0.221	13.88	5.38	12.21	230.28		-0.224711	0.00666686
164	11	Yulam Tao	Forest	115.22	31.06	Plant residues	Woody residue	470.78	10	2025	10		194.656	1946.56	3	153.264	1532.64	3	-21.2643	60	25	3.065	0.221	13.88	5.38	12.21	230.28		-0.239072	0.00666663
165	11	Yulam Tao	Forest	115.22	31.06	Plant residues	Woody residue	470.78	10	2025	14		260.28	2602.8	3	199.635	1996.35	3	-23.2998	60	25	3.065	0.221	13.88	5.38	12.21	230.28		-0.265267	0.00666683
166	11	Yulam Tao	Forest	115.22	31.06	Plant residues	Woody residue	470.78	10	2025	21		348.133	3481.33	3	263.907	2639.07	3	-24.1936	60	25	3.065	0.221	13.88	5.38	12.21	230.28		-0.276988	0.00666669
167	11	Yulam Tao	Forest	115.22	31.06	Plant residues	Woody residue	470.78	10	2025	28		405.621	4056.21	3	318.028	3180.28	3	-21.5948	60	25	3.065	0.221	13.88	5.38	12.21	230.28		-0.24328	0.00666669
168	11	Yulam Tao	Forest	115.22	31.06	Plant residues	Woody residue	470.78	10	2025	35		449.589	4495.89	3	361.996	3619.96	3	-19.4829	60	25	3.065	0.221	13.88	5.38	12.21	230.28		-0.216701	0.00666676
169	11	Yulam Tao	Forest	115.22	31.06	Plant residues	Woody residue	470.78	10	2025	42		483.406	4834.06	3	395.813	3958.13	3	-18.12	60	25	3.065	0.221	13.88	5.38	12.21	230.28		-0.199915	0.00666667
170	11	Yulam Tao	Forest	115.22	31.06	Plant residues	Woody residue	470.78	10	2025	49		512.125	5121.25	3	424.532	4245.32	3	-17.1038	60	25	3.065	0.221	13.88	5.38	12.21	230.28		-0.187581	0.0066667
171	11	Yulam Tao	Forest	115.22	31.06	Plant residues	Woody residue	470.78	10	2025	63		562.688	5626.88	3	475.102	4751.02	3	-15.5656	60	25	3.065	0.221	13.88	5.38	12.21	230.28		-0.169196	0.00666666
172	11	Yulam Tao	Forest	115.22	31.06	Plant residues	Woody residue	470.78	10	2025	77		606.341	6063.41	3	518.755	5187.55	3	-14.445	60	25	3.065	0.221	13.88	5.38	12.21	230.28		-0.156011	0.00666659
173	11	Yulam Tao	Forest	115.22	31.06	Plant residues	Woody residue	470.78	10	2025	91		646.444	6464.44	3	555.489	5554.89	3	-14.07	60	25	3.065	0.221	13.88	5.38	12.21	230.28		-0.151638	0.00666664
174	11	Yulam Tao	Forest	115.22	31.06	Plant residues	Woody residue	470.78	10	2025	105		682.995	6829.95	3	585.309	5853.09	3	-14.3026	60	25	3.065	0.221	13.88	5.38	12.21	230.28		-0.154348	0.00666663
175	11	Yulam Tao	Forest	115.22	31.06	Plant residues	Woody residue	470.78	10	2025	120		718.35	7183.5	3	613.445	6134.45	3	-14.6036	60	25	3.065	0.221	13.88	5.38	12.21	230.28		-0.157866	0.00666672
176	11	Yulam Tao	Forest	115.22	31.06	Root exudates	Monosaccharide	470.78	10	2025	1		11.8169	118.169	3	13.261	132.61	3	12.2207	60	25	3.065	0.221	13.88	5.38	12.21	230.28		0.115288	0.00666786
177	11	Yulam Tao	Forest	115.22	31.06	Root exudates	Monosaccharide	470.78	10	2025	3		57.6397	576.397	3	67.2657	672.657	3	16.7002	60	25	3.065	0.221	13.88	5.38	12.21	230.28		0.154438	0.00666706
178	11	Yulam Tao	Forest	115.22	31.06	Root exudates	Monosaccharide	470.78	10	2025	5		101.054	1010.54	3	120.786	1207.86	3	19.5256	60	25	3.065	0.221	13.88	5.38	12.21	230.28		0.178365	0.00666662
179	11	Yulam Tao	Forest	115.22	31.06	Root exudates	Monosaccharide	470.78	10	2025	7		141.096	1410.96	3	171.896	1718.96	3	21.8286	60	25	3.065	0.221	13.88	5.38	12.21	230.28		0.197449	0.00666701
180	11	Yulam Tao	Forest	115.22	31.06	Root exudates	Monosaccharide	470.78	10	2025	10		194.656	1946.56	3	244.946	2449.46	3	25.8353	60	25	3.065	0.221	13.88	5.38	12.21	230.28		0.229804	0.00666691
181	11	Yulam Tao	Forest	115.22	31.06	Root exudates	Monosaccharide	470.78	10	2025	14		260.28	2602.8	3	331.745	3317.45	3	27.4572	60	25	3.065	0.221	13.88	5.38	12.21	230.28		0.242609	0.00666677
182	11	Yulam Tao	Forest	115.22	31.06	Root exudates	Monosaccharide	470.78	10	2025	21		348.133	3481.33	3	451.604	4516.04	3	29.7217	60	25	3.065	0.221	13.88	5.38	12.21	230.28		0.260221	0.00666655
183	11	Yulam Tao	Forest	115.22	31.06	Root exudates	Monosaccharide	470.78	10	2025	28		405.621	4056.21	3	537.726	5377.26	3	32.5687	60	25	3.065	0.221	13.88	5.38	12.21	230.28		0.28193	0.0066667
184	11	Yulam Tao	Forest	115.22	31.06	Root exudates	Monosaccharide	470.78	10	2025	35		449.589	4495.89	3	598.538	5985.38	3	33.13	60	25	3.065	0.221	13.88	5.38	12.21	230.28		0.286156	0.0066667
185	11	Yulam Tao	Forest	115.22	31.06	Root exudates	Monosaccharide	470.78	10	2025	42		483.406	4834.06	3	645.831	6458.31	3	33.6001	60	25	3.065	0.221	13.88	5.38	12.21	230.28		0.289681	0.00666671
186	11	Yulam Tao	Forest	115.22	31.06	Root exudates	Monosaccharide	470.78	10	2025	49		512.125	5121.25	3	684.657	6846.57	3	33.6894	60	25	3.065	0.221	13.88	5.38	12.21	230.28		0.290349	0.00666676
187	11	Yulam Tao	Forest	115.22	31.06	Root exudates	Monosaccharide	470.78	10	2025	63		562.688	5626.88	3	748.696	7486.96	3	33.057	60	25	3.065	0.221	13.88	5.38	12.21	230.28		0.285608	0.00666673
188	11	Yulam Tao	Forest	115.22	31.06	Root exudates	Monosaccharide	470.78	10	2025	77		606.341	6063.41	3	802.448	8024.48	3	32.3428	60	25	3.065	0.221	13.88	5.38	12.21	230.28		0.280225	0.00666667
189	11	Yulam Tao	Forest	115.22	31.06	Root exudates	Monosaccharide	470.78	10	2025	91		646.444	6464.44	3	845.92	8459.2	3	30.8575	60	25	3.065	0.221	13.88	5.38	12.21	230.28		0.268938	0.00666663
190	11	Yulam Tao	Forest	115.22	31.06	Root exudates	Monosaccharide	470.78	10	2025	105		682.995	6829.95	3	885.844	8858.44	3	29.6999	60	25	3.065	0.221	13.88	5.38	12.21	230.28		0.260053	0.00666659
191	11	Yulam Tao	Forest	115.22	31.06	Root exudates	Monosaccharide	470.78	10	2025	120		718.35	7183.5	3	928.415	9284.15	3	29.2426	60	25	3.065	0.221	13.88	5.38	12.21	230.28		0.256522	0.00666663
192	12	Zheng Zhang	Forest	117.28	26.1	Plant residues	Woody residue		5	2017	1.5		32.1161	134.216	3	30.9102	479.594	3	257.33	60	25	1.76	0.13	13.4					1.27345	0.0204742
193	12	Zheng Zhang	Forest	117.28	26.1	Plant residues	Woody residue		5	2017	1.5		32.1161	134.216	3	7.22602	440.787	3	228.416	60	25	1.76	0.13	13.4					1.18909	0.0191792
194	12	Zheng Zhang	Forest	117.28	26.1	Plant residues	Woody residue		5	2017	1.5		32.1161	134.216	3	48.9764	235.782	3	75.6739	60	25	1.76	0.13	13.4					0.563419	0.0334743
195	12	Zheng Zhang	Forest	117.28	26.1	Plant residues	Woody residue		5	2017	1.5		32.1161	134.216	3	37.7347	148.402	3	10.5694	60	25	1.76	0.13	13.4					0.100431	0.0406364
196	13	Guangmu Tang	Cropland	87.46	43.95	Biochar	Crop biochar	0.59917		2019	100		47.2171	472.171	3	31.2355	312.355	3	-33.8472	75	25	0.88			7.95	28.3	478.44		-0.413215	0.00666816
197	13	Guangmu Tang	Cropland	87.46	43.95	Biochar	Crop biochar	2.99585		2019	100		47.2171	472.171	3	35.0886	350.886	3	-25.6868	75	25	0.88			7.95	28.3	478.44		-0.296866	0.00666728
198	13	Guangmu Tang	Cropland	87.46	43.95	Biochar	Crop biochar	5.9917		2019	100		47.2171	472.171	3	33.6806	336.806	3	-28.6687	75	25	0.88			7.95	28.3	478.44		-0.33782	0.00666689
199	13	Guangmu Tang	Cropland	87.46	43.95	Biochar	Crop biochar	11.9834		2019	100		47.2171	472.171	3	39.5052	395.052	3	-16.3329	75	25	0.88			7.95	28.3	478.44		-0.178327	0.00666793
200	13	Guangmu Tang	Cropland	87.46	43.95	Biochar	Crop biochar	0.27847		2019	100		47.2845	472.845	3	42.9917	429.917	3	-9.07879	75	25	0.88			7.95	28.3	478.44		-0.0951791	0.00666565
201	13	Guangmu Tang	Cropland	87.46	43.95	Biochar	Crop biochar	1.39235		2019	100		47.2845	472.845	3	44.109	441.09	3	-6.71572	75	25	0.88			7.95	28.3	478.44		-0.0695293	0.00666611
202	13	Guangmu Tang	Cropland	87.46	43.95	Biochar	Crop biochar	2.7847		2019	100		47.2845	472.845	3	42.6014	426.014	3	-9.90423	75	25	0.88			7.95	28.3	478.44		-0.104315	0.00666581
203	13	Guangmu Tang	Cropland	87.46	43.95	Biochar	Crop biochar	5.5694		2019	100		47.2845	472.845	3	45.1032	451.032	3	-4.61325	75	25	0.88			7.95	28.3	478.44		-0.0472444	0.00666552
204	14	Yun Li	Wetland	102.57	33.34	Root exudates	Monosaccharide	0.365	7.5	2021	1		0.398764	3.98764	3	0.388446	3.88446	3	-2.58762		5	2.5364	1.025	2.47454				730	-0.0279561	0.00671785
205	14	Yun Li	Wetland	102.57	33.34	Root exudates	Monosaccharide	0.365	7.5	2021	3		2.06991	20.6991	3	1.75346	17.5346	3	-15.2882		5	2.5364	1.025	2.47454				730	-0.16622	0.00665527
206	14	Yun Li	Wetland	102.57	33.34	Root exudates	Monosaccharide	0.365	7.5	2021	7		5.48908	54.8908	3	5.5762	55.762	3	1.58714		5	2.5364	1.025	2.47454				730	0.0157256	0.00667267
207	14	Yun Li	Wetland	102.57	33.34	Root exudates	Monosaccharide	0.365	7.5	2021	14		12.007	120.07	3	15.5757	155.757	3	29.722		5	2.5364	1.025	2.47454				730	0.260241	0.00667004
208	14	Yun Li	Wetland	102.57	33.34	Root exudates	Monosaccharide	0.365	7.5	2021	28		25.9833	259.833	3	34.1166	341.166	3	31.3019		5	2.5364	1.025	2.47454				730	0.272353	0.00666648
209	14	Yun Li	Wetland	102.57	33.34	Root exudates	Monosaccharide	0.365	7.5	2021	42		36.7837	367.837	3	48.4106	484.106	3	31.6091		5	2.5364	1.025	2.47454				730	0.274664	0.0066658
210	14	Yun Li	Wetland	102.57	33.34	Root exudates	Monosaccharide	0.365	7.5	2021	60		44.5384	445.384	3	60.0084	600.084	3	34.7341		5	2.5364	1.025	2.47454				730	0.298135	0.00666719
211	14	Yun Li	Wetland	102.57	33.34	Root exudates	Monosaccharide	1.46	7.5	2021	1		0.398764	3.98764	3	0.417426	4.17426	3	4.68005		5	2.5364	1.025	2.47454				730	0.0441248	0.00673153
212	14	Yun Li	Wetland	102.57	33.34	Root exudates	Monosaccharide	1.46	7.5	2021	3		2.06991	20.6991	3	2.02425	20.2425	3	-2.20628		5	2.5364	1.025	2.47454				730	-0.0224729	0.0066535
213	14	Yun Li	Wetland	102.57	33.34	Root exudates	Monosaccharide	1.46	7.5	2021	7		5.48908	54.8908	3	6.73434	67.3434	3	22.6861		5	2.5364	1.025	2.47454				730	0.204423	0.00666392
214	14	Yun Li	Wetland	102.57	33.34	Root exudates	Monosaccharide	1.46	7.5	2021	14		12.007	120.07	3	19.1957	191.957	3	59.8708		5	2.5364	1.025	2.47454				730	0.469212	0.00666972
215	14	Yun Li	Wetland	102.57	33.34	Root exudates	Monosaccharide	1.46	7.5	2021	28		25.9833	259.833	3	42.3412	423.412	3	62.9555		5	2.5364	1.025	2.47454				730	0.488313	0.00666574
216	14	Yun Li	Wetland	102.57	33.34	Root exudates	Monosaccharide	1.46	7.5	2021	42		36.7837	367.837	3	57.8712	578.712	3	57.3284		5	2.5364	1.025	2.47454				730	0.453153	0.00666583
217	14	Yun Li	Wetland	102.57	33.34	Root exudates	Monosaccharide	1.46	7.5	2021	60		44.5384	445.384	3	68.4157	684.157	3	53.6105		5	2.5364	1.025	2.47454				730	0.429264	0.00666736
218	14	Yun Li	Wetland	102.57	33.34	Root exudates	Monosaccharide	0.365	7.5	2021	1		0.417511	4.17511	3	0.403654	4.03654	3	-3.31896		15	2.5364	1.025	2.47454				730	-0.0340666	0.00663296
219	14	Yun Li	Wetland	102.57	33.34	Root exudates	Monosaccharide	0.365	7.5	2021	3		2.16352	21.6352	3	1.9971	19.971	3	-7.69198		15	2.5364	1.025	2.47454				730	-0.0803123	0.00666438
220	14	Yun Li	Wetland	102.57	33.34	Root exudates	Monosaccharide	0.365	7.5	2021	7		6.60607	66.0607	3	8.35664	83.5664	3	26.4993		15	2.5364	1.025	2.47454				730	0.235121	0.0066731
221	14	Yun Li	Wetland	102.57	33.34	Root exudates	Monosaccharide	0.365	7.5	2021	14		15.9761	159.761	3	20.3585	203.585	3	27.431		15	2.5364	1.025	2.47454				730	0.242435	0.00666866
222	14	Yun Li	Wetland	102.57	33.34	Root exudates	Monosaccharide	0.365	7.5	2021	28		32.3085	323.085	3	38.6444	386.444	3	19.6107		15	2.5364	1.025	2.47454				730	0.179077	0.00666639
223	14	Yun Li	Wetland	102.57	33.34	Root exudates	Monosaccharide	0.365	7.5	2021	42		44.7645	447.645	3	56.1766	561.766	3	25.4937		15	2.5364	1.025	2.47454				730	0.227081	0.00666628
224	14	Yun Li	Wetland	102.57	33.34	Root exudates	Monosaccharide	0.365	7.5	2021	60		55.7928	557.928	3	70.7914	707.914	3	26.8827		15	2.5364	1.025	2.47454				730	0.238083	0.00666621
225	14	Yun Li	Wetland	102.57	33.34	Root exudates	Monosaccharide	1.46	7.5	2021	1		0.417511	4.17511	3	0.40676	4.0676	3	-2.57516		15	2.5364	1.025	2.47454				730	-0.0266682	0.00674796
226	14	Yun Li	Wetland	102.57	33.34	Root exudates	Monosaccharide	1.46	7.5	2021	3		2.16352	21.6352	3	1.99212	19.9212	3	-7.92248		15	2.5364	1.025	2.47454				730	-0.0828192	0.00664767
227	14	Yun Li	Wetland	102.57	33.34	Root exudates	Monosaccharide	1.46	7.5	2021	7		6.60607	66.0607	3	7.24248	72.4248	3	9.63365		15	2.5364	1.025	2.47454				730	0.0919191	0.00666886
228	14	Yun Li	Wetland	102.57	33.34	Root exudates	Monosaccharide	1.46	7.5	2021	14		15.9761	159.761	3	17.8124	178.124	3	11.494		15	2.5364	1.025	2.47454				730	0.108785	0.00666759
229	14	Yun Li	Wetland	102.57	33.34	Root exudates	Monosaccharide	1.46	7.5	2021	28		32.3085	323.085	3	33.996	339.96	3	5.22302		15	2.5364	1.025	2.47454				730	0.050928	0.00666786
230	14	Yun Li	Wetland	102.57	33.34	Root exudates	Monosaccharide	1.46	7.5	2021	42		44.7645	447.645	3	47.6967	476.967	3	6.55019		15	2.5364	1.025	2.47454				730	0.0634419	0.00666634
231	14	Yun Li	Wetland	102.57	33.34	Root exudates	Monosaccharide	1.46	7.5	2021	60		55.7928	557.928	3	58.7484	587.484	3	5.29747		15	2.5364	1.025	2.47454				730	0.0516087	0.00666654
232	15	Xiaofeng Wang	Forest	109.36	26.51	Plant residues	Woody residue	1.79	2.5	2013	1		0.173687	1.73687	3	0.391806	3.91806	3	125.581		25	3.58	0.22	16.2727	3.6				0.812207	0.00648124
233	15	Xiaofeng Wang	Forest	109.36	26.51	Plant residues	Woody residue	1.79	2.5	2013	4		0.428159	4.28159	3	0.973456	9.73456	3	127.358		25	3.58	0.22	16.2727	3.6				0.821261	0.00667737
234	15	Xiaofeng Wang	Forest	109.36	26.51	Plant residues	Woody residue	1.79	2.5	2013	9		0.791691	7.91691	3	2.1004	21.004	3	165.306		25	3.58	0.22	16.2727	3.6				0.975131	0.00664985
235	15	Xiaofeng Wang	Forest	109.36	26.51	Plant residues	Woody residue	1.79	2.5	2013	15		1.66417	16.6417	3	2.86382	28.6382	3	72.0874		25	3.58	0.22	16.2727	3.6				0.542995	0.00664136
236	15	Xiaofeng Wang	Forest	109.36	26.51	Plant residues	Woody residue	1.79	2.5	2013	22		2.42758	24.2758	3	3.22735	32.2735	3	32.9451		25	3.58	0.22	16.2727	3.6				0.284485	0.00667836
237	15	Xiaofeng Wang	Forest	109.36	26.51	Plant residues	Woody residue	1.79	2.5	2013	30		3.00923	30.0923	3	3.69994	36.9994	3	22.953		25	3.58	0.22	16.2727	3.6				0.206725	0.00666888
238	15	Xiaofeng Wang	Forest	109.36	26.51	Plant residues	Woody residue	1.79	2.5	2013	39		3.77265	37.7265	3	4.28159	42.8159	3	13.4904		25	3.58	0.22	16.2727	3.6				0.12655	0.00665825
239	15	Xiaofeng Wang	Forest	109.36	26.51	Plant residues	Woody residue	1.79	2.5	2013	49		4.28159	42.8159	3	4.75418	47.5418	3	11.0377		25	3.58	0.22	16.2727	3.6				0.104566	0.00665795
240	15	Xiaofeng Wang	Forest	109.36	26.51	Plant residues	Woody residue	1.79	2.5	2013	60		5.08136	50.8136	3	5.29948	52.9948	3	4.29253		25	3.58	0.22	16.2727	3.6				0.04201	0.00666661
241	15	Xiaofeng Wang	Forest	109.36	26.51	Plant residues	Woody residue	1.79	2.5	2013	72		5.5176	55.176	3	5.73572	57.3572	3	3.95315		25	3.58	0.22	16.2727	3.6				0.0387466	0.00667373
242	15	Xiaofeng Wang	Forest	109.36	26.51	Plant residues	Woody residue	1.79	2.5	2013	81		5.66301	56.6301	3	6.0629	60.629	3	7.06134		25	3.58	0.22	16.2727	3.6				0.0682509	0.00665984
243	15	Xiaofeng Wang	Forest	109.36	26.51	Plant residues	Woody residue	0.28	42.5	2013	1		0.21004	2.1004	3	0.21004	2.1004	3	0		25	0.56	0.08	7	3.4				0	0.00666667
244	15	Xiaofeng Wang	Forest	109.36	26.51	Plant residues	Woody residue	0.28	42.5	2013	4		0.609925	6.09925	3	0.609925	6.09925	3	0		25	0.56	0.08	7	3.4				0	0.00666667
245	15	Xiaofeng Wang	Forest	109.36	26.51	Plant residues	Woody residue	0.28	42.5	2013	9		1.11887	11.1887	3	1.11887	11.1887	3	0		25	0.56	0.08	7	3.4				0	0.00667859
246	15	Xiaofeng Wang	Forest	109.36	26.51	Plant residues	Woody residue	0.28	42.5	2013	15		1.44605	14.4605	3	1.95499	19.5499	3	35.1955		25	0.56	0.08	7	3.4				0.301589	0.00666811
247	15	Xiaofeng Wang	Forest	109.36	26.51	Plant residues	Woody residue	0.28	42.5	2013	22		1.62781	16.2781	3	2.79111	27.9111	3	71.464		25	0.56	0.08	7	3.4				0.539048	0.00667247
248	15	Xiaofeng Wang	Forest	109.36	26.51	Plant residues	Woody residue	0.28	42.5	2013	30		1.84593	18.4593	3	3.40912	34.0912	3	84.6827		25	0.56	0.08	7	3.4				0.613398	0.00668308
249	15	Xiaofeng Wang	Forest	109.36	26.51	Plant residues	Woody residue	0.28	42.5	2013	39		2.39123	23.9123	3	4.17253	41.7253	3	74.4932		25	0.56	0.08	7	3.4				0.556924	0.00665909
250	15	Xiaofeng Wang	Forest	109.36	26.51	Plant residues	Woody residue	0.28	42.5	2013	49		2.57299	25.7299	3	4.68148	46.8148	3	81.9466		25	0.56	0.08	7	3.4				0.598439	0.00665747
251	15	Xiaofeng Wang	Forest	109.36	26.51	Plant residues	Woody residue	0.28	42.5	2013	60		3.04559	30.4559	3	5.29948	52.9948	3	74.0053		25	0.56	0.08	7	3.4				0.553689	0.00667669
252	15	Xiaofeng Wang	Forest	109.36	26.51	Plant residues	Woody residue	0.28	42.5	2013	72		3.40912	34.0912	3	5.69937	56.9937	3	67.1801		25	0.56	0.08	7	3.4				0.513872	0.00666979
253	15	Xiaofeng Wang	Forest	109.36	26.51	Plant residues	Woody residue	0.28	42.5	2013	81		3.62724	36.2724	3	5.99019	59.9019	3	65.1448		25	0.56	0.08	7	3.4				0.501686	0.00667218
254	16	Xiaorong Lu	Forest	118	27	Plant residues	Woody residue	4.741	10	2020	28		27.4753	274.753	4	160.898	1608.98	4	485.611	60	25	2.19	0.17	12.8	5.2		100		1.76749	0.00500097
255	16	Xiaorong Lu	Forest	118	27	Plant residues	Woody residue	9.482	10	2020	28		27.4753	274.753	4	221.159	2211.59	4	704.936	60	25	2.19	0.17	12.8	5.2		100		2.08561	0.00500093
256	16	Xiaorong Lu	Forest	118	27	Plant residues	Woody residue	14.223	10	2020	28		27.4753	274.753	4	263.932	2639.32	4	860.615	60	25	2.19	0.17	12.8	5.2		100		2.26241	0.00500087
257	16	Xiaorong Lu	Forest	118	27	Plant residues	Woody residue	18.964	10	2020	28		27.4753	274.753	4	299.789	2997.89	4	991.12	60	25	2.19	0.17	12.8	5.2		100		2.3898	0.00500093
258	16	Xiaorong Lu	Forest	118	27	Plant residues	Woody residue	23.705	10	2020	28		27.4753	274.753	4	336.725	3367.25	4	1125.55	60	25	2.19	0.17	12.8	5.2		100		2.50599	0.00500084
259	16	Xiaorong Lu	Forest	118	27	Biochar	Woody biochar	6.477	10	2020	28		24.3631	243.631	4	51.1285	511.285	4	109.86	60	25	2.19	0.17	12.8	5.2		100		0.741267	0.00499958
260	16	Xiaorong Lu	Forest	118	27	Biochar	Woody biochar	12.954	10	2020	28		24.3631	243.631	4	62.6851	626.851	4	157.295	60	25	2.19	0.17	12.8	5.2		100		0.945057	0.00499978
261	16	Xiaorong Lu	Forest	118	27	Biochar	Woody biochar	19.431	10	2020	28		24.3631	243.631	4	69.5624	695.624	4	185.524	60	25	2.19	0.17	12.8	5.2		100		1.04915	0.00499924
262	16	Xiaorong Lu	Forest	118	27	Biochar	Woody biochar	25.908	10	2020	28		24.3631	243.631	4	88.8829	888.829	4	264.826	60	25	2.19	0.17	12.8	5.2		100		1.29426	0.00499922
263	16	Xiaorong Lu	Forest	118	27	Biochar	Woody biochar	32.385	10	2020	28		24.3631	243.631	4	98.1531	981.531	4	302.876	60	25	2.19	0.17	12.8	5.2		100		1.39346	0.00499923
264	17	Liang Wang	Forest	109.6	26.83	Plant residues	Woody residue	0.6435	10	2024	35		5.93413	59.3413	3	8.85107	88.5107	3	49.1554		25	1.287	0.14	9.19286	4.17				0.399832	0.00666142
265	17	Liang Wang	Forest	109.6	26.83	Plant residues	Woody residue	0.6435	10	2024	35		5.93413	59.3413	3	3.69881	36.9881	3	-37.6689		25	1.287	0.14	9.19286	4.17				-0.472636	0.00666398
266	18	Benjuan Liu	Cropland	123.19	41.53	Plant residues	Crop residue	6.33333	7.5	2021	368		62.7828	1641.24	3	127.93	1749.82	3	6.61598	60	21	1.53	0.15	10	6.27	34.5			0.0640609	0.00226944
267	18	Benjuan Liu	Cropland	119.42	32.35	Plant residues	Crop residue	6.33333	7.5	2021	368		41.4603	1418.39	3	36.7235	1434.57	3	1.14099	60	21	1.38	0.14	9.85	6.8	22.6			0.0113427	0.000503198
268	18	Benjuan Liu	Cropland	116.55	28.12	Plant residues	Crop residue	6.33333	7.5	2021	368		39.0917	2016.42	3	148.067	2463.79	3	22.1863	60	21	2.6	0.27	9.46	4.77	24.3			0.200377	0.00132921
269	18	Benjuan Liu	Cropland	116.55	28.12	Plant residues	Crop residue	6.33333	7.5	2021	368		30.7974	789.071	3	285.48	1559.82	3	97.678	60	21	0.65	0.08	7.63	4.99	54.6			0.681471	0.0116734
270	18	Benjuan Liu	Cropland	116.55	28.12	Biochar	Crop biochar	6.33333	7.5	2021	368		62.7828	1641.24	3	103.052	1343.13	3	-18.1638	60	21	1.53	0.15	10	6.27	34.5			-0.200449	0.00244991
271	18	Benjuan Liu	Cropland	116.55	28.12	Biochar	Crop biochar	6.33333	7.5	2021	368		41.4603	1418.39	3	47.3798	1245.84	3	-12.1651	60	21	1.38	0.14	9.85	6.8	22.6			-0.129712	0.000766912
272	18	Benjuan Liu	Cropland	116.55	28.12	Biochar	Crop biochar	6.33333	7.5	2021	368		39.0917	2016.42	3	68.7027	2033.41	3	0.842157	60	21	2.6	0.27	9.46	4.77	24.3			0.00839052	0.000505759
273	18	Benjuan Liu	Cropland	116.55	28.12	Biochar	Crop biochar	6.33333	7.5	2021	368		30.7974	789.071	3	27.2443	836.847	3	6.05478	60	21	0.65	0.08	7.63	4.99	54.6			0.0587898	0.000861047
274	19	Mengli Li	Cropland	110.1	24.56	Plant residues	Crop residue		10	2022	2		8.80115	88.0115	3	37.931	379.31	3	330.978	45	25	1.38			5.38		391.5	315.6	1.4609	0.00666573
275	19	Mengli Li	Cropland	110.1	24.56	Plant residues	Crop residue		10	2022	5		8.76357	87.6357	3	82.9124	829.124	3	846.103	45	25	1.38			5.38		391.5	315.6	2.24713	0.00666346
276	19	Mengli Li	Cropland	110.1	24.56	Plant residues	Crop residue		10	2022	8		14.02	140.2	3	125.246	1252.46	3	793.335	45	25	1.38			5.38		391.5	315.6	2.18979	0.00666688
277	19	Mengli Li	Cropland	110.1	24.56	Plant residues	Crop residue		10	2022	13		21.9035	219.035	3	186.09	1860.9	3	749.593	45	25	1.38			5.38		391.5	315.6	2.13961	0.00666575
278	19	Mengli Li	Cropland	110.1	24.56	Plant residues	Crop residue		10	2022	18		24.4882	244.882	3	225.749	2257.49	3	821.869	45	25	1.38			5.38		391.5	315.6	2.22124	0.00666724
279	19	Mengli Li	Cropland	110.1	24.56	Plant residues	Crop residue		10	2022	23		27.073	270.73	3	268.059	2680.59	3	890.135	45	25	1.38			5.38		391.5	315.6	2.29267	0.00666595
280	19	Mengli Li	Cropland	110.1	24.56	Plant residues	Crop residue		10	2022	31		32.2684	322.684	3	323.57	3235.7	3	902.746	45	25	1.38			5.38		391.5	315.6	2.30534	0.00666708
281	19	Mengli Li	Cropland	110.1	24.56	Plant residues	Crop residue		10	2022	39		37.4661	374.661	3	384.374	3843.74	3	925.926	45	25	1.38			5.38		391.5	315.6	2.32818	0.00666731
282	19	Mengli Li	Cropland	110.1	24.56	Plant residues	Crop residue		10	2022	47		37.3674	373.674	3	437.239	4372.39	3	1070.11	45	25	1.38			5.38		391.5	315.6	2.45969	0.00666722
283	19	Mengli Li	Cropland	110.1	24.56	Plant residues	Crop residue		10	2022	60		42.4994	424.994	3	519.168	5191.68	3	1121.59	45	25	1.38			5.38		391.5	315.6	2.50275	0.00666685
284	20	Yunfa Qiao	Cropland	117.18	34.17	Plant residues	Crop residue	2.5	10	2024	1		4.27454	42.7454	3	24.0507	240.507	3	462.65	50	25	1.141	0.077	14.82					1.72739	0.0066586
285	20	Yunfa Qiao	Cropland	117.18	34.17	Plant residues	Crop residue	2.5	10	2024	3		16.3674	163.674	3	52.621	526.21	3	221.499	50	25	1.141	0.077	14.82					1.16785	0.00666776
286	20	Yunfa Qiao	Cropland	117.18	34.17	Plant residues	Crop residue	2.5	10	2024	9		26.2723	262.723	3	70.2177	702.177	3	167.269	50	25	1.141	0.077	14.82					0.983101	0.00666635
287	20	Yunfa Qiao	Cropland	117.18	34.17	Plant residues	Crop residue	2.5	10	2024	16		38.3787	383.787	3	90.0139	900.139	3	134.541	50	25	1.141	0.077	14.82					0.852455	0.00666654
288	20	Yunfa Qiao	Cropland	117.18	34.17	Plant residues	Crop residue	2.5	10	2024	37		46.1306	461.306	3	128.528	1285.28	3	178.617	50	25	1.141	0.077	14.82					1.02466	0.00666663
289	20	Yunfa Qiao	Cropland	117.18	34.17	Plant residues	Crop residue	2.5	10	2024	51		43.9783	439.783	3	161.533	1615.33	3	267.302	50	25	1.141	0.077	14.82					1.30102	0.00666685
290	20	Yunfa Qiao	Cropland	117.18	34.17	Plant residues	Crop residue	2.5	10	2024	65		44.0218	440.218	3	191.239	1912.39	3	334.419	50	25	1.141	0.077	14.82					1.46883	0.0066664
291	20	Yunfa Qiao	Cropland	117.18	34.17	Plant residues	Crop residue	2.5	10	2024	1		4.27454	42.7454	3	3.1759	31.759	3	-25.7019	50	25	1.141	0.077	14.82					-0.297162	0.00666728
292	20	Yunfa Qiao	Cropland	117.18	34.17	Plant residues	Crop residue	2.5	10	2024	3		16.3674	163.674	3	7.57616	75.7616	3	-53.7119	50	25	1.141	0.077	14.82					-0.770282	0.00667141
293	20	Yunfa Qiao	Cropland	117.18	34.17	Plant residues	Crop residue	2.5	10	2024	9		26.2723	262.723	3	18.5818	185.818	3	-29.2721	50	25	1.141	0.077	14.82					-0.34631	0.00666544
294	20	Yunfa Qiao	Cropland	117.18	34.17	Plant residues	Crop residue	2.5	10	2024	16		38.3787	383.787	3	32.8855	328.855	3	-14.3131	50	25	1.141	0.077	14.82					-0.154463	0.00666765
295	20	Yunfa Qiao	Cropland	117.18	34.17	Plant residues	Crop residue	2.5	10	2024	37		46.1306	461.306	3	83.4842	834.842	3	80.9738	50	25	1.141	0.077	14.82					0.59317	0.0066662
296	20	Yunfa Qiao	Cropland	117.18	34.17	Plant residues	Crop residue	2.5	10	2024	51		43.9783	439.783	3	108.799	1087.99	3	147.392	50	25	1.141	0.077	14.82					0.905813	0.00666703
297	20	Yunfa Qiao	Cropland	117.18	34.17	Plant residues	Crop residue	2.5	10	2024	65		44.0218	440.218	3	130.815	1308.15	3	197.159	50	25	1.141	0.077	14.82					1.08909	0.00666611
298	20	Yunfa Qiao	Cropland	117.18	34.17	Plant residues	Crop residue	2.5	10	2024	1		4.27454	42.7454	3	19.6562	196.562	3	359.843	50	25	1.141	0.077	14.82					1.5256	0.00666023
299	20	Yunfa Qiao	Cropland	117.18	34.17	Plant residues	Crop residue	2.5	10	2024	3		16.3674	163.674	3	32.8455	328.455	3	100.676	50	25	1.141	0.077	14.82					0.696563	0.0066687
300	20	Yunfa Qiao	Cropland	117.18	34.17	Plant residues	Crop residue	2.5	10	2024	9		26.2723	262.723	3	37.2601	372.601	3	41.8228	50	25	1.141	0.077	14.82					0.349417	0.00666616
301	20	Yunfa Qiao	Cropland	117.18	34.17	Plant residues	Crop residue	2.5	10	2024	16		38.3787	383.787	3	57.0562	570.562	3	48.6664	50	25	1.141	0.077	14.82					0.396523	0.00666731
302	20	Yunfa Qiao	Cropland	117.18	34.17	Plant residues	Crop residue	2.5	10	2024	37		46.1306	461.306	3	99.9645	999.645	3	116.699	50	25	1.141	0.077	14.82					0.773325	0.00666626
303	20	Yunfa Qiao	Cropland	117.18	34.17	Plant residues	Crop residue	2.5	10	2024	51		43.9783	439.783	3	130.773	1307.73	3	197.358	50	25	1.141	0.077	14.82					1.08977	0.00666682
304	20	Yunfa Qiao	Cropland	117.18	34.17	Plant residues	Crop residue	2.5	10	2024	65		44.0218	440.218	3	151.688	1516.88	3	244.575	50	25	1.141	0.077	14.82					1.23714	0.00666645
305	20	Yunfa Qiao	Cropland	117.18	34.17	Plant residues	Crop residue	2.5	10	2024	1		4.27454	42.7454	3	15.2616	152.616	3	257.035	50	25	1.141	0.077	14.82					1.27258	0.006658
306	20	Yunfa Qiao	Cropland	117.18	34.17	Plant residues	Crop residue	2.5	10	2024	3		16.3674	163.674	3	30.649	306.49	3	87.2562	50	25	1.141	0.077	14.82					0.627333	0.00666811
307	20	Yunfa Qiao	Cropland	117.18	34.17	Plant residues	Crop residue	2.5	10	2024	9		26.2723	262.723	3	47.1456	471.456	3	79.4503	50	25	1.141	0.077	14.82					0.584745	0.00666672
308	20	Yunfa Qiao	Cropland	117.18	34.17	Plant residues	Crop residue	2.5	10	2024	16		38.3787	383.787	3	65.8446	658.446	3	71.5655	50	25	1.141	0.077	14.82					0.539793	0.00666633
309	20	Yunfa Qiao	Cropland	117.18	34.17	Plant residues	Crop residue	2.5	10	2024	37		46.1306	461.306	3	97.7665	977.665	3	111.934	50	25	1.141	0.077	14.82					0.751092	0.00666679
310	20	Yunfa Qiao	Cropland	117.18	34.17	Plant residues	Crop residue	2.5	10	2024	51		43.9783	439.783	3	115.39	1153.9	3	162.38	50	25	1.141	0.077	14.82					0.964628	0.00666697
311	20	Yunfa Qiao	Cropland	117.18	34.17	Plant residues	Crop residue	2.5	10	2024	65		44.0218	440.218	3	118.73	1187.3	3	169.707	50	25	1.141	0.077	14.82					0.992162	0.00666636
312	21	Jiayu Li	Grassland	117.51	27.54	Root exudates	Monosaccharide	1	5	2021	126		41.0127	578.837	3	32.4035	829.521	3	43.3084	30	9	9.814	0.681	14.4	4.81	14.8			0.359821	0.0021817
313	21	Jiayu Li	Grassland	117.51	27.54	Root exudates	Monosaccharide	1	5	2021	126		41.0127	829.723	3	32.9112	930.028	3	12.089	60	9	9.814	0.681	14.4	4.81	14.8			0.114129	0.00123171
314	22	Xuemei Huang	Cropland	109.26	26.4	Plant residues	Woody residue	0.606	10	2023	90		5.73479	76.2695	3	2.74792	97.5062	3	27.8442	60	25	1.212	0.135	9.01	4.06	24			0.245675	0.00214652
315	22	Xuemei Huang	Cropland	109.26	26.4	Plant residues	Woody residue	0.606	10	2023	90		5.73479	76.2695	3	2.62844	102.942	3	34.9711	60	25	1.212	0.135	9.01	4.06	24			0.299867	0.00209898
316	23	Yu Luo	Cropland	-4.23	54.14	Biochar	Herb biochar	50	10	2014	13		2.12639	21.2639	3	16.2164	162.164	3	662.627	40	25	0.87	0.1	8.7	3.7			62	2.03176	0.00668087
317	23	Yu Luo	Cropland	-4.23	54.14	Biochar	Herb biochar	50	10	2014	87		5.51167	55.1167	3	30.5017	305.017	3	453.402	40	25	0.87	0.1	8.7	3.7			62	1.71086	0.00666381
318	23	Yu Luo	Cropland	-4.23	54.14	Biochar	Herb biochar	50	10	2014	13		4.16485	41.6485	3	4.16485	41.6485	3	0	40	25	0.98	0.12	8.16667	7.6			110.7	0	0.00665067
319	23	Yu Luo	Cropland	-4.23	54.14	Biochar	Herb biochar	50	10	2014	87		11.4938	114.938	3	11.4938	114.938	3	0	40	25	0.98	0.12	8.16667	7.6			110.7	0	0.00666203
320	23	Yu Luo	Cropland	-4.23	54.14	Biochar	Herb biochar	50	10	2014	13		2.12639	21.2639	3	6.05639	60.5639	3	184.821	40	25	0.87	0.1	8.7	3.7			62	1.04681	0.00668363
321	23	Yu Luo	Cropland	-4.23	54.14	Biochar	Herb biochar	50	10	2014	87		5.51167	55.1167	3	14.3017	143.017	3	159.48	40	25	0.87	0.1	8.7	3.7			62	0.953472	0.00666332
322	23	Yu Luo	Cropland	-4.23	54.14	Biochar	Herb biochar	50	10	2014	13		4.16485	41.6485	3	6.16485	61.6485	3	48.0209	40	25	0.98	0.12	8.16667	7.6			110.7	0.392172	0.00665326
323	23	Yu Luo	Cropland	-4.23	54.14	Biochar	Herb biochar	50	10	2014	87		11.4938	114.938	3	19.2538	192.538	3	67.5147	40	25	0.98	0.12	8.16667	7.6			110.7	0.515894	0.00666296
324	24	Lening Hu	Forest	108.15	24.51	Plant residues	Crop residue	0.5	7.5	2011	1		0.511648	5.11648	3	0.697438	6.97438	3	36.3122	45	25	1.454			4.06			107	0.308461	0.00666943
325	24	Lening Hu	Forest	108.15	24.51	Plant residues	Crop residue	0.5	7.5	2011	5		4.16618	41.6618	3	7.28649	72.8649	3	74.8963	45	25	1.454			4.06			107	0.558998	0.00667673
326	24	Lening Hu	Forest	108.15	24.51	Plant residues	Crop residue	0.5	7.5	2011	10		7.84071	78.4071	3	14.0721	140.721	3	79.4748	45	25	1.454			4.06			107	0.584821	0.00666487
327	24	Lening Hu	Forest	108.15	24.51	Plant residues	Crop residue	0.5	7.5	2011	15		10.6083	106.083	3	18.8601	188.601	3	77.7868	45	25	1.454			4.06			107	0.575435	0.00666792
328	24	Lening Hu	Forest	108.15	24.51	Plant residues	Crop residue	0.5	7.5	2011	20		13.3725	133.725	3	22.0487	220.487	3	64.881	45	25	1.454			4.06			107	0.50003	0.00666547
329	24	Lening Hu	Forest	108.15	24.51	Plant residues	Crop residue	0.5	7.5	2011	30		18.9076	189.076	3	29.0242	290.242	3	53.5054	45	25	1.454			4.06			107	0.428538	0.00666645
330	24	Lening Hu	Forest	108.15	24.51	Plant residues	Crop residue	0.5	7.5	2011	40		23.5391	235.391	3	35.0019	350.019	3	48.6968	45	25	1.454			4.06			107	0.396747	0.00666657
331	24	Lening Hu	Forest	108.15	24.51	Plant residues	Crop residue	0.5	7.5	2011	60		27.3703	273.703	3	42.058	420.58	3	53.6627	45	25	1.454			4.06			107	0.429602	0.00666698
332	24	Lening Hu	Forest	108.15	24.51	Plant residues	Crop residue	0.5	7.5	2011	80		35.7264	357.264	3	50.3143	503.143	3	40.8324	45	25	1.454			4.06			107	0.342405	0.00666688
333	24	Lening Hu	Forest	108.15	24.51	Plant residues	Crop residue	0.5	7.5	2011	100		40.4645	404.645	3	56.5711	565.711	3	39.8042	45	25	1.454			4.06			107	0.335059	0.00666573
334	24	Lening Hu	Forest	108.03	25.09	Plant residues	Crop residue	0.5	7.5	2011	1		19.4846	194.846	3	1.59679	15.9679	3	-91.8049	45	25	2.608			6.25			268	-2.50152	0.00667749
335	24	Lening Hu	Forest	108.03	25.09	Plant residues	Crop residue	0.5	7.5	2011	5		21.3352	213.352	3	7.98567	79.8567	3	-62.5704	45	25	2.608			6.25			268	-0.982659	0.00667157
336	24	Lening Hu	Forest	108.03	25.09	Plant residues	Crop residue	0.5	7.5	2011	10		25.0131	250.131	3	13.4724	134.724	3	-46.1386	45	25	2.608			6.25			268	-0.618782	0.00666488
337	24	Lening Hu	Forest	108.03	25.09	Plant residues	Crop residue	0.5	7.5	2011	15		27.7773	277.773	3	18.3602	183.602	3	-33.902	45	25	2.608			6.25			268	-0.414034	0.00666739
338	24	Lening Hu	Forest	108.03	25.09	Plant residues	Crop residue	0.5	7.5	2011	20		31.4418	314.418	3	22.1481	221.481	3	-29.5584	45	25	2.608			6.25			268	-0.350397	0.00666684
339	24	Lening Hu	Forest	108.03	25.09	Plant residues	Crop residue	0.5	7.5	2011	30		33.3624	333.624	3	28.1252	281.252	3	-15.6981	45	25	2.608			6.25			268	-0.170759	0.00666745
340	24	Lening Hu	Forest	108.03	25.09	Plant residues	Crop residue	0.5	7.5	2011	40		38.8976	388.976	3	35.6019	356.019	3	-8.47264	45	25	2.608			6.25			268	-0.088541	0.00666663
341	24	Lening Hu	Forest	108.03	25.09	Plant residues	Crop residue	0.5	7.5	2011	60		44.536	445.36	3	39.3599	393.599	3	-11.6222	45	25	2.608			6.25			268	-0.123548	0.00666727
342	24	Lening Hu	Forest	108.03	25.09	Plant residues	Crop residue	0.5	7.5	2011	80		49.2809	492.809	3	47.2161	472.161	3	-4.18972	45	25	2.608			6.25			268	-0.0428058	0.0066671
343	24	Lening Hu	Forest	108.03	25.09	Plant residues	Crop residue	0.5	7.5	2011	100		56.7266	567.266	3	54.0725	540.725	3	-4.67878	45	25	2.608			6.25			268	-0.0479338	0.00666677
344	24	Lening Hu	Forest	108.22	25.16	Plant residues	Crop residue	0.5	7.5	2011	1		6.84041	68.4041	3	8.49326	84.9326	3	24.163	45	25	5.792			7.09			268	0.216455	0.00666431
345	24	Lening Hu	Forest	108.22	25.16	Plant residues	Crop residue	0.5	7.5	2011	5		19.5246	195.246	3	20.68	206.8	3	5.91785	45	25	5.792			7.09			2450	0.0574714	0.00666496
346	24	Lening Hu	Forest	108.22	25.16	Plant residues	Crop residue	0.5	7.5	2011	10		33.1391	331.391	3	37.0604	370.604	3	11.8329	45	25	5.792			7.09			2450	0.111827	0.00666687
347	24	Lening Hu	Forest	108.22	25.16	Plant residues	Crop residue	0.5	7.5	2011	15		44.0394	440.394	3	50.444	504.44	3	14.543	45	25	5.792			7.09			2450	0.135788	0.00666629
348	24	Lening Hu	Forest	108.22	25.16	Plant residues	Crop residue	0.5	7.5	2011	20		54.9396	549.396	3	63.228	632.28	3	15.0863	45	25	5.792			7.09			2450	0.140506	0.00666688
349	24	Lening Hu	Forest	108.22	25.16	Plant residues	Crop residue	0.5	7.5	2011	30		78.5441	785.441	3	85.2961	852.961	3	8.59646	45	25	5.792			7.09			2450	0.0824686	0.00666664
350	24	Lening Hu	Forest	108.22	25.16	Plant residues	Crop residue	0.5	7.5	2011	40		99.4376	994.376	3	103.967	1039.67	3	4.55507	45	25	5.792			7.09			2450	0.0445392	0.00666699
351	24	Lening Hu	Forest	108.22	25.16	Plant residues	Crop residue	0.5	7.5	2011	60		119.538	1195.38	3	128.016	1280.16	3	7.09232	45	25	5.792			7.09			2450	0.0685209	0.00666699
352	24	Lening Hu	Forest	108.22	25.16	Plant residues	Crop residue	0.5	7.5	2011	80		151.391	1513.91	3	161.259	1612.59	3	6.51813	45	25	5.792			7.09			2450	0.0631459	0.00666666
353	24	Lening Hu	Forest	108.22	25.16	Plant residues	Crop residue	0.5	7.5	2011	100		172.392	1723.92	3	188.505	1885.05	3	9.34712	45	25	5.792			7.09			2450	0.0893536	0.00666677
354	25	Xuemei Leng	Cropland	119.42	31.47	Plant residues	Crop residue		7.5	2022	60		89.37	893.7	3	269.144	2691.44	3	201.157	60	25	0.963	0.097	9.92784	6.61	15.51			1.10246	0.00666657
355	25	Xuemei Leng	Cropland	119.42	31.47	Plant residues	Crop residue		7.5	2022	60		81.927	819.27	3	245.585	2455.85	3	199.761	60	25	1.253	0.114	10.9912	6.59	15.84			1.09781	0.00666705
356	25	Xuemei Leng	Cropland	119.42	31.47	Plant residues	Crop residue		7.5	2022	60		63.793	637.93	3	264.356	2643.56	3	314.397	60	25	1.099	0.111	9.9009	6.55	16.67			1.42165	0.00666645
357	25	Xuemei Leng	Cropland	119.42	31.47	Plant residues	Crop residue		7.5	2022	60		72.196	721.96	3	269.307	2693.07	3	273.022	60	25	1.153	0.116	9.93966	6.51	15.74			1.31647	0.00666711
358	25	Xuemei Leng	Cropland	120.49	32.44	Plant residues	Crop residue		7.5	2022	60		47.017	470.17	3	234.347	2343.47	3	398.43	60	25	0.6	0.122	4.91803	6.68	4.08			1.60629	0.00666718
359	25	Xuemei Leng	Cropland	120.49	32.44	Plant residues	Crop residue		7.5	2022	60		64.874	648.74	3	241.908	2419.08	3	272.889	60	25	1.41	0.113	12.4779	6.61	4			1.31611	0.00666631
360	25	Xuemei Leng	Cropland	120.49	32.44	Plant residues	Crop residue		7.5	2022	60		95.999	959.99	3	305.543	3055.43	3	218.277	60	25	1.261	0.123	10.252	6.51	3.62			1.15775	0.00666667
361	25	Xuemei Leng	Cropland	120.49	32.44	Plant residues	Crop residue		7.5	2022	60		76.792	767.92	3	265.992	2659.92	3	246.38	60	25	1.088	0.112	9.71429	6.66	3.69			1.24237	0.00666644
362	26	Sujie Miao	Cropland	118.21	30.51	Plant residues	Crop residue	4.15	10	2019	10		53.4459	534.459	3	53.2824	532.824	3	-0.305967	60	25								-0.00307324	0.00666692
363	26	Sujie Miao	Cropland	118.21	30.51	Plant residues	Crop residue	20.75	10	2019	10		53.4459	534.459	3	50.8502	508.502	3	-4.85676	60	25								-0.0497917	0.00666717
364	26	Sujie Miao	Cropland	118.21	30.51	Plant residues	Crop residue	37.35	10	2019	10		53.4459	534.459	3	51.9016	519.016	3	-2.88949	60	25								-0.0293145	0.00666691
365	26	Sujie Miao	Cropland	118.21	30.51	Plant residues	Crop residue	4.15	10	2019	20		93.0309	930.309	3	92.9268	929.268	3	-0.111861	60	25								-0.00111853	0.00666681
366	26	Sujie Miao	Cropland	118.21	30.51	Plant residues	Crop residue	20.75	10	2019	20		93.0309	930.309	3	90.3296	903.296	3	-2.90361	60	25								-0.0294631	0.0066666
367	26	Sujie Miao	Cropland	118.21	30.51	Plant residues	Crop residue	37.35	10	2019	20		93.0309	930.309	3	90.8334	908.334	3	-2.36204	60	25								-0.0239101	0.00666637
368	26	Sujie Miao	Cropland	118.21	30.51	Plant residues	Crop residue	4.15	10	2019	30		125.681	1256.81	3	125.578	1255.78	3	-0.08241	60	25								-0.000819871	0.00666672
369	26	Sujie Miao	Cropland	118.21	30.51	Plant residues	Crop residue	20.75	10	2019	30		125.681	1256.81	3	122.937	1229.37	3	-2.18339	60	25								-0.0220749	0.00666678
370	26	Sujie Miao	Cropland	118.21	30.51	Plant residues	Crop residue	37.35	10	2019	30		125.681	1256.81	3	123.118	1231.18	3	-2.03942	60	25								-0.0206037	0.00666672
371	27	Yuting Zhang	Forest	115.31	31.1	Root exudates	Monosaccharide	1.1714	5	2024	1		10.9763	109.763	4	18.1144	181.144	4	65.0321	40	16	5.857	0.541	10.84	5.29				0.500974	0.00500072
372	27	Yuting Zhang	Forest	115.31	31.1	Root exudates	Monosaccharide	1.1714	5	2024	3		25.227	252.27	4	50.2155	502.155	4	99.055	40	16	5.857	0.541	10.84	5.29				0.688419	0.00500099
373	27	Yuting Zhang	Forest	115.31	31.1	Root exudates	Monosaccharide	1.1714	5	2024	5		39.8696	398.696	4	75.1734	751.734	4	88.548	40	16	5.857	0.541	10.84	5.29				0.634168	0.0049998
374	27	Yuting Zhang	Forest	115.31	31.1	Root exudates	Monosaccharide	1.1714	5	2024	8		60.4659	604.659	4	103.695	1036.95	4	71.4938	40	16	5.857	0.541	10.84	5.29				0.539373	0.00500057
375	27	Yuting Zhang	Forest	115.31	31.1	Root exudates	Monosaccharide	1.1714	5	2024	11		78.6656	786.656	4	125.069	1250.69	4	58.9876	40	16	5.857	0.541	10.84	5.29				0.463655	0.00500029
376	27	Yuting Zhang	Forest	115.31	31.1	Root exudates	Monosaccharide	1.1714	5	2024	14		96.0831	960.831	4	146.447	1464.47	4	52.4172	40	16	5.857	0.541	10.84	5.29				0.421451	0.00499995
377	27	Yuting Zhang	Forest	115.31	31.1	Root exudates	Monosaccharide	1.1714	5	2024	18		111.501	1115.01	4	167.81	1678.1	4	50.5016	40	16	5.857	0.541	10.84	5.29				0.408799	0.00499996
378	27	Yuting Zhang	Forest	115.31	31.1	Root exudates	Monosaccharide	1.1714	5	2024	22		127.71	1277.1	4	192.748	1927.48	4	50.9264	40	16	5.857	0.541	10.84	5.29				0.411622	0.00500005
379	27	Yuting Zhang	Forest	115.31	31.1	Root exudates	Monosaccharide	1.1714	5	2024	26		137.974	1379.74	4	214.116	2141.16	4	55.1861	40	16	5.857	0.541	10.84	5.29				0.439453	0.00499995
380	27	Yuting Zhang	Forest	115.31	31.1	Root exudates	Monosaccharide	1.1714	5	2024	35		170.783	1707.83	4	256.842	2568.42	4	50.3914	40	16	5.857	0.541	10.84	5.29				0.408067	0.00499987
381	27	Yuting Zhang	Forest	115.31	31.1	Root exudates	Monosaccharide	1.1714	5	2024	40		185.395	1853.95	4	278.19	2781.9	4	50.0526	40	16	5.857	0.541	10.84	5.29				0.405816	0.00500013
382	27	Yuting Zhang	Forest	115.31	31.1	Root exudates	Monosaccharide	1.1714	5	2024	45		200.404	2004.04	4	292.41	2924.1	4	45.9106	40	16	5.857	0.541	10.84	5.29				0.377822	0.0049999
383	27	Yuting Zhang	Forest	115.31	31.1	Root exudates	Monosaccharide	1.1714	5	2024	52		222.531	2225.31	4	324.45	3244.5	4	45.7995	40	16	5.857	0.541	10.84	5.29				0.377065	0.00499998
384	27	Yuting Zhang	Forest	115.31	31.1	Root exudates	Monosaccharide	1.1714	5	2024	59		235.534	2355.34	4	349.346	3493.46	4	48.321	40	16	5.857	0.541	10.84	5.29				0.394208	0.00499997
385	27	Yuting Zhang	Forest	115.31	31.1	Root exudates	Monosaccharide	1.1714	5	2024	66		254.483	2544.83	4	374.248	3742.48	4	47.0617	40	16	5.857	0.541	10.84	5.29				0.385685	0.00499997
386	27	Yuting Zhang	Forest	115.31	31.1	Root exudates	Monosaccharide	1.1714	5	2024	73		269.076	2690.76	4	399.149	3991.49	4	48.3407	40	16	5.857	0.541	10.84	5.29				0.394341	0.00500009
387	27	Yuting Zhang	Forest	115.31	31.1	Root exudates	Monosaccharide	1.1714	5	2024	80		287.631	2876.31	4	427.615	4276.15	4	48.6676	40	16	5.857	0.541	10.84	5.29				0.396545	0.00499992
388	27	Yuting Zhang	Forest	115.31	31.1	Root exudates	Monosaccharide	1.1714	5	2024	87		309.753	3097.53	4	466.798	4667.98	4	50.6999	40	16	5.857	0.541	10.84	5.29				0.410121	0.00499997
389	27	Yuting Zhang	Forest	115.31	31.1	Root exudates	Monosaccharide	1.1714	5	2024	94		331.088	3310.88	4	505.97	5059.7	4	52.8206	40	16	5.857	0.541	10.84	5.29				0.424093	0.00500003
390	27	Yuting Zhang	Forest	115.31	31.1	Root exudates	Monosaccharide	1.1714	5	2024	101		348.844	3488.44	4	530.872	5308.72	4	52.1801	40	16	5.857	0.541	10.84	5.29				0.419896	0.00499992
391	27	Yuting Zhang	Forest	115.31	31.1	Root exudates	Monosaccharide	0.72	30	2024	1		12.3439	123.439	4	18.8097	188.097	4	52.381	40	16	3.6	0.347	10.37	5.52				0.421219	0.00499838
392	27	Yuting Zhang	Forest	115.31	31.1	Root exudates	Monosaccharide	0.72	30	2024	3		20.867	208.67	4	31.4475	314.475	4	50.7042	40	16	3.6	0.347	10.37	5.52				0.410135	0.0050012
393	27	Yuting Zhang	Forest	115.31	31.1	Root exudates	Monosaccharide	0.72	30	2024	5		34.6804	346.804	4	44.0852	440.852	4	27.1186	40	16	3.6	0.347	10.37	5.52				0.239956	0.00500057
394	27	Yuting Zhang	Forest	115.31	31.1	Root exudates	Monosaccharide	0.72	30	2024	8		45.5547	455.547	4	58.4864	584.864	4	28.3871	40	16	3.6	0.347	10.37	5.52				0.249867	0.00499979
395	27	Yuting Zhang	Forest	115.31	31.1	Root exudates	Monosaccharide	0.72	30	2024	11		52.9023	529.023	4	64.0705	640.705	4	21.1111	40	16	3.6	0.347	10.37	5.52				0.191551	0.00499973
396	27	Yuting Zhang	Forest	115.31	31.1	Root exudates	Monosaccharide	0.72	30	2024	14		67.3035	673.035	4	78.7656	787.656	4	17.0306	40	16	3.6	0.347	10.37	5.52				0.157277	0.00500003
397	27	Yuting Zhang	Forest	115.31	31.1	Root exudates	Monosaccharide	0.72	30	2024	18		76.7083	767.083	4	89.9339	899.339	4	17.2414	40	16	3.6	0.347	10.37	5.52				0.15907	0.00499991
398	27	Yuting Zhang	Forest	115.31	31.1	Root exudates	Monosaccharide	0.72	30	2024	22		84.6436	846.436	4	100.808	1008.08	4	19.0972	40	16	3.6	0.347	10.37	5.52				0.174763	0.00499986
399	27	Yuting Zhang	Forest	115.31	31.1	Root exudates	Monosaccharide	0.72	30	2024	26		97.2814	972.814	4	114.034	1140.34	4	17.2205	40	16	3.6	0.347	10.37	5.52				0.158893	0.00499977
400	27	Yuting Zhang	Forest	115.31	31.1	Root exudates	Monosaccharide	0.72	30	2024	35		105.805	1058.05	4	125.79	1257.9	4	18.8889	40	16	3.6	0.347	10.37	5.52				0.173016	0.00499976
401	27	Yuting Zhang	Forest	115.31	31.1	Root exudates	Monosaccharide	0.72	30	2024	40		118.148	1181.48	4	141.661	1416.61	4	19.9005	40	16	3.6	0.347	10.37	5.52				0.181499	0.00500005
402	27	Yuting Zhang	Forest	115.31	31.1	Root exudates	Monosaccharide	0.72	30	2024	45		126.965	1269.65	4	155.18	1551.8	4	22.2222	40	16	3.6	0.347	10.37	5.52				0.200674	0.0050002
403	27	Yuting Zhang	Forest	115.31	31.1	Root exudates	Monosaccharide	0.72	30	2024	52		141.954	1419.54	4	177.81	1778.1	4	25.2588	40	16	3.6	0.347	10.37	5.52				0.225213	0.00499986
404	27	Yuting Zhang	Forest	115.31	31.1	Root exudates	Monosaccharide	0.72	30	2024	59		162.821	1628.21	4	194.563	1945.63	4	19.4946	40	16	3.6	0.347	10.37	5.52				0.178105	0.00499989
405	27	Yuting Zhang	Forest	115.31	31.1	Root exudates	Monosaccharide	0.72	30	2024	66		177.223	1772.23	4	215.136	2151.36	4	21.393	40	16	3.6	0.347	10.37	5.52				0.193862	0.00500001
406	27	Yuting Zhang	Forest	115.31	31.1	Root exudates	Monosaccharide	0.72	30	2024	73		198.09	1980.9	4	235.415	2354.15	4	18.8427	40	16	3.6	0.347	10.37	5.52				0.172628	0.00500011
407	27	Yuting Zhang	Forest	115.31	31.1	Root exudates	Monosaccharide	0.72	30	2024	80		218.369	2183.69	4	260.691	2606.91	4	19.3809	40	16	3.6	0.347	10.37	5.52				0.17715	0.005
408	27	Yuting Zhang	Forest	115.31	31.1	Root exudates	Monosaccharide	0.72	30	2024	87		250.404	2504.04	4	296.547	2965.47	4	18.4272	40	16	3.6	0.347	10.37	5.52				0.16913	0.00499997
409	27	Yuting Zhang	Forest	115.31	31.1	Root exudates	Monosaccharide	0.72	30	2024	94		274.21	2742.1	4	328.288	3282.88	4	19.7213	40	16	3.6	0.347	10.37	5.52				0.179997	0.00500003
410	27	Yuting Zhang	Forest	115.31	31.1	Root exudates	Monosaccharide	0.72	30	2024	101		296.841	2968.41	4	357.972	3579.72	4	20.5941	40	16	3.6	0.347	10.37	5.52				0.187258	0.00499996
411	28	Yunqiu Wang	Cropland	112.57	26.03	Root exudates	Organic acid	0.656	10	2022	3		2.9932	29.932	3	4.24195	42.4195	3	41.7196		25	3.28			6.66		162.8	184.2	0.348759	0.00665685
412	28	Yunqiu Wang	Cropland	112.57	26.03	Root exudates	Organic acid	0.656	10	2022	4		4.35374	43.5374	3	5.83268	58.3268	3	33.9693		25	3.28			6.66		162.8	184.2	0.292436	0.00665712
413	28	Yunqiu Wang	Cropland	112.57	26.03	Root exudates	Organic acid	0.656	10	2022	6		5.98639	59.8639	3	6.89317	68.9317	3	15.1472		25	3.28			6.66		162.8	184.2	0.141083	0.00666822
414	28	Yunqiu Wang	Cropland	112.57	26.03	Root exudates	Organic acid	0.656	10	2022	8		7.89116	78.9116	3	8.30715	83.0715	3	5.27162		25	3.28			6.66		162.8	184.2	0.0513757	0.00666823
415	28	Yunqiu Wang	Cropland	112.57	26.03	Root exudates	Organic acid	0.656	10	2022	10		9.52381	95.2381	3	12.1956	121.956	3	28.0538		25	3.28			6.66		162.8	184.2	0.247293	0.00666605
416	28	Yunqiu Wang	Cropland	112.57	26.03	Root exudates	Organic acid	0.656	10	2022	11		11.1565	111.565	3	14.4933	144.933	3	29.9097		25	3.28			6.66		162.8	184.2	0.261688	0.00666768
417	28	Yunqiu Wang	Cropland	112.57	26.03	Root exudates	Organic acid	0.656	10	2022	14		12.7891	127.891	3	17.498	174.98	3	36.8198		25	3.28			6.66		162.8	184.2	0.313501	0.00666795
418	28	Yunqiu Wang	Cropland	112.57	26.03	Root exudates	Organic acid	0.656	10	2022	18		14.4218	144.218	3	19.4423	194.423	3	34.8119		25	3.28			6.66		162.8	184.2	0.298681	0.00666506
419	28	Yunqiu Wang	Cropland	112.57	26.03	Root exudates	Organic acid	0.656	10	2022	21		16.8707	168.707	3	20.8562	208.562	3	23.6237		25	3.28			6.66		162.8	184.2	0.212046	0.00666755
420	28	Yunqiu Wang	Cropland	112.57	26.03	Root exudates	Organic acid	0.656	10	2022	26		18.9267	189.267	3	22.0935	220.935	3	16.7319		25	3.28			6.66		162.8	184.2	0.154671	0.00666682
421	28	Yunqiu Wang	Cropland	112.57	26.03	Root exudates	Organic acid	0.656	10	2022	31		21.0733	210.733	3	22.6237	226.237	3	7.3572		25	3.28			6.66		162.8	184.2	0.0710187	0.00666454
422	28	Yunqiu Wang	Cropland	112.57	26.03	Root exudates	Organic acid	0.656	10	2022	36		23.2502	232.502	3	22.9772	229.772	3	-1.17405		25	3.28			6.66		162.8	184.2	-0.0118114	0.00666754
423	28	Yunqiu Wang	Cropland	112.57	26.03	Root exudates	Organic acid	0.656	10	2022	41		26.0015	260.015	3	25.6284	256.284	3	-1.43482		25	3.28			6.66		162.8	184.2	-0.014488	0.00666667
424	28	Yunqiu Wang	Cropland	112.57	26.03	Root exudates	Organic acid	0.656	10	2022	46		28.4807	284.807	3	27.0424	270.424	3	-5.0501		25	3.28			6.66		162.8	184.2	-0.051846	0.00666594
425	28	Yunqiu Wang	Cropland	112.57	26.03	Root exudates	Organic acid	0.656	10	2022	56		31.6553	316.553	3	29.5169	295.169	3	-6.75539		25	3.28			6.66		162.8	184.2	-0.0699297	0.0066684
426	28	Yunqiu Wang	Cropland	112.57	26.03	Root exudates	Organic acid	0.656	10	2022	66		35.7672	357.672	3	32.5216	325.216	3	-9.07422		25	3.28			6.66		162.8	184.2	-0.0951089	0.00666682
427	28	Yunqiu Wang	Cropland	112.57	26.03	Root exudates	Organic acid	0.656	10	2022	75		39.7279	397.279	3	34.8193	348.193	3	-12.3555		25	3.28			6.66		162.8	184.2	-0.131893	0.00666719
428	28	Yunqiu Wang	Cropland	112.57	26.03	Root exudates	Organic acid	0.656	10	2022	85		42.842	428.42	3	37.117	371.17	3	-13.363		25	3.28			6.66		162.8	184.2	-0.143444	0.00666689
429	28	Yunqiu Wang	Cropland	112.57	26.03	Root exudates	Organic acid	0.656	10	2022	100		47.5888	475.888	3	43.3032	433.032	3	-9.00546		25	3.28			6.66		162.8	184.2	-0.0943797	0.00666634
430	29	Dianqing Lu	Cropland	109.46	37.31	Root exudates	Monosaccharide	0.625		2007	12		0.108	1.08	3	0.175	1.75	3	62.037		22	0.37							0.482655	0.00698446
431	29	Dianqing Lu	Cropland	109.46	37.31	Plant residues	Crop residue	1.25		2007	12		0.108	1.08	3	0.115	1.15	3	6.48148		22	0.37							0.0628009	0.00708742
432	29	Dianqing Lu	Cropland	109.46	37.31	Root exudates	Monosaccharide	0.625		2007	12		0.43	4.3	3	0.5	5	3	16.2791		22	1.71							0.150823	0.00666667
433	29	Dianqing Lu	Cropland	109.46	37.31	Plant residues	Crop residue	1.25		2007	12		0.43	4.3	3	0.437	4.37	3	1.62791		22	1.71							0.016148	0.00671259
434	30	Na Li	Cropland	126.21	48.15	Root exudates	Monosaccharide	0.8	7.5	2023	1		4.38516	43.8516	3	6.84342	68.4342	3	56.0587	60	25	6.816	0.565	12.0637	6.89			549.72	0.445037	0.00667135
435	30	Na Li	Cropland	126.21	48.15	Root exudates	Monosaccharide	0.8	7.5	2023	3.74196		7.66855	76.6855	3	10.9448	109.448	3	42.7233	60	25	6.816	0.565	12.0637	6.89			549.72	0.355697	0.00666449
436	30	Na Li	Cropland	126.21	48.15	Root exudates	Monosaccharide	0.8	7.5	2023	7.49788		11.7714	117.714	3	15.867	158.67	3	34.7936	60	25	6.816	0.565	12.0637	6.89			549.72	0.298603	0.00666736
437	30	Na Li	Cropland	126.21	48.15	Root exudates	Monosaccharide	0.8	7.5	2023	12.1931		16.695	166.95	3	25.7087	257.087	3	53.9899	60	25	6.816	0.565	12.0637	6.89			549.72	0.431732	0.00666892
438	30	Na Li	Cropland	126.21	48.15	Root exudates	Monosaccharide	0.8	7.5	2023	17.8263		23.259	232.59	3	33.092	330.92	3	42.2764	60	25	6.816	0.565	12.0637	6.89			549.72	0.352599	0.00666655
439	30	Na Li	Cropland	126.21	48.15	Root exudates	Monosaccharide	0.8	7.5	2023	22.523		27.3632	273.632	3	38.8351	388.351	3	41.9245	60	25	6.816	0.565	12.0637	6.89			549.72	0.35013	0.00666679
440	30	Na Li	Cropland	126.21	48.15	Root exudates	Monosaccharide	0.8	7.5	2023	30.042		31.4717	314.717	3	46.2213	462.213	3	46.8661	60	25	6.816	0.565	12.0637	6.89			549.72	0.384336	0.0066661
441	30	Na Li	Cropland	126.21	48.15	Root exudates	Monosaccharide	0.8	7.5	2023	37.5581		37.2191	372.191	3	55.2464	552.464	3	48.4355	60	25	6.816	0.565	12.0637	6.89			549.72	0.394977	0.00666733
442	30	Na Li	Cropland	126.21	48.15	Root exudates	Monosaccharide	0.8	7.5	2023	43.1969		40.5054	405.054	3	61.8103	618.103	3	52.5979	60	25	6.816	0.565	12.0637	6.89			549.72	0.42264	0.00666749
443	30	Na Li	Cropland	126.21	48.15	Root exudates	Monosaccharide	0.8	7.5	2023	50.7159		44.6139	446.139	3	68.3785	683.785	3	53.2674	60	25	6.816	0.565	12.0637	6.89			549.72	0.427018	0.00666617
444	30	Na Li	Cropland	126.21	48.15	Root exudates	Monosaccharide	0.8	7.5	2023	59.1742		49.5433	495.433	3	75.7619	757.619	3	52.9207	60	25	6.816	0.565	12.0637	6.89			549.72	0.424756	0.00666609
445	30	Na Li	Cropland	126.21	48.15	Root exudates	Monosaccharide	0.8	7.5	2023	64.8103		54.4684	544.684	3	82.3287	823.287	3	51.1496	60	25	6.816	0.565	12.0637	6.89			549.72	0.41311	0.00666699
446	30	Na Li	Cropland	126.21	48.15	Root exudates	Monosaccharide	0.8	7.5	2023	70.4448		60.2129	602.129	3	88.0746	880.746	3	46.2721	60	25	6.816	0.565	12.0637	6.89			549.72	0.3803	0.00666596
447	30	Na Li	Cropland	126.21	48.15	Root exudates	Monosaccharide	0.8	7.5	2023	79.8439		65.1437	651.437	3	91.3637	913.637	3	40.2496	60	25	6.816	0.565	12.0637	6.89			549.72	0.338251	0.00666597
448	30	Na Li	Cropland	126.21	48.15	Root exudates	Monosaccharide	0.8	7.5	2023	85.4856		66.7911	667.911	3	94.6514	946.514	3	41.7126	60	25	6.816	0.565	12.0637	6.89			549.72	0.348628	0.0066665
449	30	Na Li	Cropland	126.21	48.15	Root exudates	Monosaccharide	0.8	7.5	2023	93.0061		70.0802	700.802	3	98.7599	987.599	3	40.9242	60	25	6.816	0.565	12.0637	6.89			549.72	0.343055	0.00666667
450	30	Na Li	Cropland	126.21	48.15	Root exudates	Monosaccharide	0.8	7.5	2023	109.931		75.0224	750.224	3	103.701	1037.01	3	38.2263	60	25	6.816	0.565	12.0637	6.89			549.72	0.32373	0.00666642
451	30	Na Li	Cropland	126.21	48.15	Root exudates	Monosaccharide	0.8	7.5	2023	115.574		75.8504	758.504	3	104.527	1045.27	3	37.8072	60	25	6.816	0.565	12.0637	6.89			549.72	0.320688	0.00666686
452	30	Na Li	Cropland	126.21	48.15	Root exudates	Monosaccharide	0.8	7.5	2023	121.212		79.9561	799.561	3	106.997	1069.97	3	33.8197	60	25	6.816	0.565	12.0637	6.89			549.72	0.291324	0.00666719
453	30	Na Li	Cropland	126.21	48.15	Root exudates	Monosaccharide	0.8	7.5	2023	128.729		84.884	848.84	3	111.923	1119.23	3	31.8546	60	25	6.816	0.565	12.0637	6.89			549.72	0.276526	0.00666617
454	30	Na Li	Cropland	126.21	48.15	Root exudates	Monosaccharide	0.8	7.5	2023	135.309		88.1717	881.717	3	116.85	1168.5	3	32.5255	60	25	6.816	0.565	12.0637	6.89			549.72	0.281602	0.00666652
455	30	Na Li	Cropland	126.21	48.15	Root exudates	Organic acid	0.8	7.5	2023	1		4.38516	43.8516	3	6.024	60.24	3	37.3725	60	25	6.816	0.565	12.0637	6.89			549.72	0.317562	0.00666985
456	30	Na Li	Cropland	126.21	48.15	Root exudates	Organic acid	0.8	7.5	2023	3.74196		7.66855	76.6855	3	9.30739	93.0739	3	21.371	60	25	6.816	0.565	12.0637	6.89			549.72	0.193581	0.00666969
457	30	Na Li	Cropland	126.21	48.15	Root exudates	Organic acid	0.8	7.5	2023	7.49788		11.7714	117.714	3	14.2282	142.282	3	20.8713	60	25	6.816	0.565	12.0637	6.89			549.72	0.189573	0.00666704
458	30	Na Li	Cropland	126.21	48.15	Root exudates	Organic acid	0.8	7.5	2023	12.1931		16.695	166.95	3	24.0698	240.698	3	44.1736	60	25	6.816	0.565	12.0637	6.89			549.72	0.365857	0.00666866
459	30	Na Li	Cropland	126.21	48.15	Root exudates	Organic acid	0.8	7.5	2023	17.8263		23.259	232.59	3	31.4546	314.546	3	35.2365	60	25	6.816	0.565	12.0637	6.89			549.72	0.301866	0.00666589
460	30	Na Li	Cropland	126.21	48.15	Root exudates	Organic acid	0.8	7.5	2023	22.523		27.3632	273.632	3	36.3768	363.768	3	32.9407	60	25	6.816	0.565	12.0637	6.89			549.72	0.284745	0.00666649
461	30	Na Li	Cropland	126.21	48.15	Root exudates	Organic acid	0.8	7.5	2023	30.042		31.4717	314.717	3	42.1242	421.242	3	33.8478	60	25	6.816	0.565	12.0637	6.89			549.72	0.291519	0.00666561
462	30	Na Li	Cropland	126.21	48.15	Root exudates	Organic acid	0.8	7.5	2023	37.5581		37.2191	372.191	3	47.8716	478.716	3	28.621	60	25	6.816	0.565	12.0637	6.89			549.72	0.251711	0.00666657
463	30	Na Li	Cropland	126.21	48.15	Root exudates	Organic acid	0.8	7.5	2023	43.1969		40.5054	405.054	3	50.3384	503.384	3	24.2759	60	25	6.816	0.565	12.0637	6.89			549.72	0.217335	0.00666775
464	30	Na Li	Cropland	126.21	48.15	Root exudates	Organic acid	0.8	7.5	2023	50.7159		44.6139	446.139	3	55.2664	552.664	3	23.877	60	25	6.816	0.565	12.0637	6.89			549.72	0.21411	0.00666655
465	30	Na Li	Cropland	126.21	48.15	Root exudates	Organic acid	0.8	7.5	2023	59.1742		49.5433	495.433	3	60.1943	601.943	3	21.4985	60	25	6.816	0.565	12.0637	6.89			549.72	0.194732	0.00666582
466	30	Na Li	Cropland	126.21	48.15	Root exudates	Organic acid	0.8	7.5	2023	64.8103		54.4684	544.684	3	64.3028	643.028	3	18.0554	60	25	6.816	0.565	12.0637	6.89			549.72	0.165993	0.0066666
467	30	Na Li	Cropland	126.21	48.15	Root exudates	Organic acid	0.8	7.5	2023	70.4448		60.2129	602.129	3	67.5891	675.891	3	12.2502	60	25	6.816	0.565	12.0637	6.89			549.72	0.115557	0.00666643
468	30	Na Li	Cropland	126.21	48.15	Root exudates	Organic acid	0.8	7.5	2023	79.8439		65.1437	651.437	3	71.699	716.99	3	10.0629	60	25	6.816	0.565	12.0637	6.89			549.72	0.0958766	0.00666635
469	30	Na Li	Cropland	126.21	48.15	Root exudates	Organic acid	0.8	7.5	2023	85.4856		66.7911	667.911	3	73.3464	733.464	3	9.81474	60	25	6.816	0.565	12.0637	6.89			549.72	0.0936196	0.00666693
470	30	Na Li	Cropland	126.21	48.15	Root exudates	Organic acid	0.8	7.5	2023	93.0061		70.0802	700.802	3	74.9967	749.967	3	7.01557	60	25	6.816	0.565	12.0637	6.89			549.72	0.0678107	0.00666693
471	30	Na Li	Cropland	126.21	48.15	Root exudates	Organic acid	0.8	7.5	2023	109.931		75.0224	750.224	3	79.1181	791.181	3	5.45927	60	25	6.816	0.565	12.0637	6.89			549.72	0.053159	0.00666666
472	30	Na Li	Cropland	126.21	48.15	Root exudates	Organic acid	0.8	7.5	2023	115.574		75.8504	758.504	3	79.9446	799.446	3	5.3978	60	25	6.816	0.565	12.0637	6.89			549.72	0.0525812	0.00666625
473	30	Na Li	Cropland	126.21	48.15	Root exudates	Organic acid	0.8	7.5	2023	121.212		79.9561	799.561	3	82.4129	824.129	3	3.07273	60	25	6.816	0.565	12.0637	6.89			549.72	0.0302667	0.00666676
474	30	Na Li	Cropland	126.21	48.15	Root exudates	Organic acid	0.8	7.5	2023	128.729		84.884	848.84	3	84.8812	848.812	3	-0.00336356	60	25	6.816	0.565	12.0637	6.89			549.72	-3.5343e-05	0.00666627
475	30	Na Li	Cropland	126.21	48.15	Root exudates	Organic acid	0.8	7.5	2023	135.309		88.1717	881.717	3	88.1731	881.731	3	0.00161907	60	25	6.816	0.565	12.0637	6.89			549.72	1.13414e-05	0.00666629
476	30	Na Li	Cropland	126.21	48.15	Plant residues	Crop residue	0.8	7.5	2023	1		4.38516	43.8516	3	1.92832	19.2832	3	-56.0262	60	25	6.816	0.565	12.0637	6.89			549.72	-0.821706	0.00668119
477	30	Na Li	Cropland	126.21	48.15	Plant residues	Crop residue	0.8	7.5	2023	3.74196		7.66855	76.6855	3	4.39229	43.9229	3	-42.7233	60	25	6.816	0.565	12.0637	6.89			549.72	-0.557402	0.0066645
478	30	Na Li	Cropland	126.21	48.15	Plant residues	Crop residue	0.8	7.5	2023	7.49788		11.7714	117.714	3	8.49511	84.9511	3	-27.8324	60	25	6.816	0.565	12.0637	6.89			549.72	-0.326161	0.00667003
479	30	Na Li	Cropland	126.21	48.15	Plant residues	Crop residue	0.8	7.5	2023	12.1931		16.695	166.95	3	11.7785	117.785	3	-29.449	60	25	6.816	0.565	12.0637	6.89			549.72	-0.348791	0.00666923
480	30	Na Li	Cropland	126.21	48.15	Plant residues	Crop residue	0.8	7.5	2023	17.8263		23.259	232.59	3	17.523	175.23	3	-24.6612	60	25	6.816	0.565	12.0637	6.89			549.72	-0.283178	0.00666581
481	30	Na Li	Cropland	126.21	48.15	Plant residues	Crop residue	0.8	7.5	2023	22.523		27.3632	273.632	3	21.6273	216.273	3	-20.9623	60	25	6.816	0.565	12.0637	6.89			549.72	-0.235249	0.00666686
482	30	Na Li	Cropland	126.21	48.15	Plant residues	Crop residue	0.8	7.5	2023	30.042		31.4717	314.717	3	26.5552	265.552	3	-15.622	60	25	6.816	0.565	12.0637	6.89			549.72	-0.16988	0.0066675
483	30	Na Li	Cropland	126.21	48.15	Plant residues	Crop residue	0.8	7.5	2023	37.5581		37.2191	372.191	3	34.7623	347.623	3	-6.60101	60	25	6.816	0.565	12.0637	6.89			549.72	-0.0682945	0.00666646
484	30	Na Li	Cropland	126.21	48.15	Plant residues	Crop residue	0.8	7.5	2023	43.1969		40.5054	405.054	3	38.0499	380.499	3	-6.06194	60	25	6.816	0.565	12.0637	6.89			549.72	-0.0625243	0.00666749
485	30	Na Li	Cropland	126.21	48.15	Plant residues	Crop residue	0.8	7.5	2023	50.7159		44.6139	446.139	3	43.7959	437.959	3	-1.8335	60	25	6.816	0.565	12.0637	6.89			549.72	-0.0185052	0.00666668
486	30	Na Li	Cropland	126.21	48.15	Plant residues	Crop residue	0.8	7.5	2023	59.1742		49.5433	495.433	3	47.085	470.85	3	-4.96185	60	25	6.816	0.565	12.0637	6.89			549.72	-0.0508865	0.00666556
487	30	Na Li	Cropland	126.21	48.15	Plant residues	Crop residue	0.8	7.5	2023	64.8103		54.4684	544.684	3	51.1907	511.907	3	-6.0176	60	25	6.816	0.565	12.0637	6.89			549.72	-0.0620496	0.00666678
488	30	Na Li	Cropland	126.21	48.15	Plant residues	Crop residue	0.8	7.5	2023	70.4448		60.2129	602.129	3	56.1172	561.172	3	-6.802	60	25	6.816	0.565	12.0637	6.89			549.72	-0.0704495	0.00666669
489	30	Na Li	Cropland	126.21	48.15	Plant residues	Crop residue	0.8	7.5	2023	79.8439		65.1437	651.437	3	57.7689	577.689	3	-11.3208	60	25	6.816	0.565	12.0637	6.89			549.72	-0.120148	0.00666637
490	30	Na Li	Cropland	126.21	48.15	Plant residues	Crop residue	0.8	7.5	2023	85.4856		66.7911	667.911	3	60.2357	602.357	3	-9.81474	60	25	6.816	0.565	12.0637	6.89			549.72	-0.103298	0.00666701
491	30	Na Li	Cropland	126.21	48.15	Plant residues	Crop residue	0.8	7.5	2023	93.0061		70.0802	700.802	3	63.5248	635.248	3	-9.3541	60	25	6.816	0.565	12.0637	6.89			549.72	-0.0982039	0.00666614
492	30	Na Li	Cropland	126.21	48.15	Plant residues	Crop residue	0.8	7.5	2023	109.931		75.0224	750.224	3	66.0059	660.059	3	-12.0184	60	25	6.816	0.565	12.0637	6.89			549.72	-0.128036	0.00666689
493	30	Na Li	Cropland	126.21	48.15	Plant residues	Crop residue	0.8	7.5	2023	115.574		75.8504	758.504	3	66.8325	668.325	3	-11.8891	60	25	6.816	0.565	12.0637	6.89			549.72	-0.126576	0.00666647
494	30	Na Li	Cropland	126.21	48.15	Plant residues	Crop residue	0.8	7.5	2023	121.212		79.9561	799.561	3	68.4842	684.842	3	-14.3478	60	25	6.816	0.565	12.0637	6.89			549.72	-0.154876	0.00666661
495	30	Na Li	Cropland	126.21	48.15	Plant residues	Crop residue	0.8	7.5	2023	128.729		84.884	848.84	3	71.7718	717.718	3	-15.4472	60	25	6.816	0.565	12.0637	6.89			549.72	-0.167791	0.00666617
496	30	Na Li	Cropland	126.21	48.15	Plant residues	Crop residue	0.8	7.5	2023	135.309		88.1717	881.717	3	75.0609	750.609	3	-14.8696	60	25	6.816	0.565	12.0637	6.89			549.72	-0.160988	0.00666643
497	30	Na Li	Cropland	126.55	47.27	Root exudates	Monosaccharide	0.8	7.5	2023	1		0.833307	8.33307	3	9.04481	90.4481	3	985.411	60	25	3.15	0.256	12.3047	5.63			353.1	2.38493	0.00663902
498	30	Na Li	Cropland	126.55	47.27	Root exudates	Monosaccharide	0.8	7.5	2023	3.74196		1.65747	16.5747	3	13.1541	131.541	3	693.63	60	25	3.15	0.256	12.3047	5.63			353.1	2.07172	0.00667672
499	30	Na Li	Cropland	126.55	47.27	Root exudates	Monosaccharide	0.8	7.5	2023	7.49788		2.48162	24.8162	3	14.7996	147.996	3	496.368	60	25	3.15	0.256	12.3047	5.63			353.1	1.78556	0.0066613
500	30	Na Li	Cropland	126.55	47.27	Root exudates	Monosaccharide	0.8	7.5	2023	12.1931		4.12779	41.2779	3	17.2685	172.685	3	318.347	60	25	3.15	0.256	12.3047	5.63			353.1	1.43106	0.00667067
501	30	Na Li	Cropland	126.55	47.27	Root exudates	Monosaccharide	0.8	7.5	2023	17.8263		4.95195	49.5195	3	19.736	197.36	3	298.549	60	25	3.15	0.256	12.3047	5.63			353.1	1.38265	0.00666533
502	30	Na Li	Cropland	126.55	47.27	Root exudates	Monosaccharide	0.8	7.5	2023	22.523		5.77682	57.7682	3	21.3807	213.807	3	270.112	60	25	3.15	0.256	12.3047	5.63			353.1	1.30862	0.00666982
503	30	Na Li	Cropland	126.55	47.27	Root exudates	Monosaccharide	0.8	7.5	2023	30.042		5.7804	57.804	3	22.2056	222.056	3	284.153	60	25	3.15	0.256	12.3047	5.63			353.1	1.34596	0.00666787
504	30	Na Li	Cropland	126.55	47.27	Root exudates	Monosaccharide	0.8	7.5	2023	37.5581		7.42872	74.2872	3	24.6752	246.752	3	232.159	60	25	3.15	0.256	12.3047	5.63			353.1	1.2004	0.00666892
505	30	Na Li	Cropland	126.55	47.27	Root exudates	Monosaccharide	0.8	7.5	2023	43.1969		9.07489	90.7489	3	24.6788	246.788	3	171.946	60	25	3.15	0.256	12.3047	5.63			353.1	1.00043	0.00666326
506	30	Na Li	Cropland	126.55	47.27	Root exudates	Monosaccharide	0.8	7.5	2023	50.7159		9.08133	90.8133	3	27.1491	271.491	3	198.955	60	25	3.15	0.256	12.3047	5.63			353.1	1.09516	0.00666618
507	30	Na Li	Cropland	126.55	47.27	Root exudates	Monosaccharide	0.8	7.5	2023	59.1742		10.7289	107.289	3	28.796	287.96	3	168.395	60	25	3.15	0.256	12.3047	5.63			353.1	0.987286	0.00666821
508	30	Na Li	Cropland	126.55	47.27	Root exudates	Monosaccharide	0.8	7.5	2023	64.8103		11.556	115.56	3	30.445	304.45	3	163.457	60	25	3.15	0.256	12.3047	5.63			353.1	0.968717	0.00666788
509	30	Na Li	Cropland	126.55	47.27	Root exudates	Monosaccharide	0.8	7.5	2023	70.4448		12.3815	123.815	3	31.2706	312.706	3	152.558	60	25	3.15	0.256	12.3047	5.63			353.1	0.926447	0.00666538
510	30	Na Li	Cropland	126.55	47.27	Root exudates	Monosaccharide	0.8	7.5	2023	79.8439		14.0306	140.306	3	32.099	320.99	3	128.779	60	25	3.15	0.256	12.3047	5.63			353.1	0.827556	0.0066664
511	30	Na Li	Cropland	126.55	47.27	Root exudates	Monosaccharide	0.8	7.5	2023	85.4856		14.0349	140.349	3	32.9239	329.239	3	134.586	60	25	3.15	0.256	12.3047	5.63			353.1	0.852648	0.00666348
512	30	Na Li	Cropland	126.55	47.27	Root exudates	Monosaccharide	0.8	7.5	2023	93.0061		14.8619	148.619	3	33.7524	337.524	3	127.107	60	25	3.15	0.256	12.3047	5.63			353.1	0.820232	0.00666537
513	30	Na Li	Cropland	126.55	47.27	Root exudates	Monosaccharide	0.8	7.5	2023	109.931		14.8741	148.741	3	33.7638	337.638	3	126.998	60	25	3.15	0.256	12.3047	5.63			353.1	0.81978	0.00666408
514	30	Na Li	Cropland	126.55	47.27	Root exudates	Monosaccharide	0.8	7.5	2023	115.574		15.6989	156.989	3	34.5887	345.887	3	120.325	60	25	3.15	0.256	12.3047	5.63			353.1	0.789939	0.00666728
515	30	Na Li	Cropland	126.55	47.27	Root exudates	Monosaccharide	0.8	7.5	2023	121.212		16.526	165.26	3	36.2363	362.363	3	119.269	60	25	3.15	0.256	12.3047	5.63			353.1	0.785118	0.00666902
516	30	Na Li	Cropland	126.55	47.27	Root exudates	Monosaccharide	0.8	7.5	2023	128.729		17.353	173.53	3	36.242	362.42	3	108.852	60	25	3.15	0.256	12.3047	5.63			353.1	0.736453	0.00666515
517	30	Na Li	Cropland	126.55	47.27	Root exudates	Monosaccharide	0.8	7.5	2023	135.309		18.1786	181.786	3	36.247	362.47	3	99.3943	60	25	3.15	0.256	12.3047	5.63			353.1	0.69009	0.00666759
518	30	Na Li	Cropland	126.55	47.27	Root exudates	Organic acid	0.8	7.5	2023	1		0.833307	8.33307	3	9.86539	98.6539	3	1083.88	60	25	3.15	0.256	12.3047	5.63			353.1	2.47171	0.00664608
519	30	Na Li	Cropland	126.55	47.27	Root exudates	Organic acid	0.8	7.5	2023	3.74196		1.65747	16.5747	3	12.3329	123.329	3	644.079	60	25	3.15	0.256	12.3047	5.63			353.1	2.00727	0.00667713
520	30	Na Li	Cropland	126.55	47.27	Root exudates	Organic acid	0.8	7.5	2023	7.49788		2.48162	24.8162	3	13.9783	139.783	3	463.273	60	25	3.15	0.256	12.3047	5.63			353.1	1.72842	0.00666225
521	30	Na Li	Cropland	126.55	47.27	Root exudates	Organic acid	0.8	7.5	2023	12.1931		4.12779	41.2779	3	16.4472	164.472	3	298.45	60	25	3.15	0.256	12.3047	5.63			353.1	1.38235	0.00667111
522	30	Na Li	Cropland	126.55	47.27	Root exudates	Organic acid	0.8	7.5	2023	17.8263		4.95195	49.5195	3	18.0934	180.934	3	265.379	60	25	3.15	0.256	12.3047	5.63			353.1	1.29573	0.00666287
523	30	Na Li	Cropland	126.55	47.27	Root exudates	Organic acid	0.8	7.5	2023	22.523		5.77682	57.7682	3	18.9168	189.168	3	227.46	60	25	3.15	0.256	12.3047	5.63			353.1	1.18618	0.00667119
524	30	Na Li	Cropland	126.55	47.27	Root exudates	Organic acid	0.8	7.5	2023	30.042		5.7804	57.804	3	19.7417	197.417	3	241.528	60	25	3.15	0.256	12.3047	5.63			353.1	1.22834	0.00666599
525	30	Na Li	Cropland	126.55	47.27	Root exudates	Organic acid	0.8	7.5	2023	37.5581		7.42872	74.2872	3	21.39	213.9	3	187.937	60	25	3.15	0.256	12.3047	5.63			353.1	1.05753	0.00666756
526	30	Na Li	Cropland	126.55	47.27	Root exudates	Organic acid	0.8	7.5	2023	43.1969		9.07489	90.7489	3	22.2163	222.163	3	144.811	60	25	3.15	0.256	12.3047	5.63			353.1	0.895289	0.0066642
527	30	Na Li	Cropland	126.55	47.27	Root exudates	Organic acid	0.8	7.5	2023	50.7159		9.08133	90.8133	3	24.6852	246.852	3	171.824	60	25	3.15	0.256	12.3047	5.63			353.1	1.00001	0.00666728
528	30	Na Li	Cropland	126.55	47.27	Root exudates	Organic acid	0.8	7.5	2023	59.1742		10.7289	107.289	3	25.5115	255.115	3	137.782	60	25	3.15	0.256	12.3047	5.63			353.1	0.866199	0.00666677
529	30	Na Li	Cropland	126.55	47.27	Root exudates	Organic acid	0.8	7.5	2023	64.8103		11.556	115.56	3	27.1605	271.605	3	135.035	60	25	3.15	0.256	12.3047	5.63			353.1	0.854577	0.00666873
530	30	Na Li	Cropland	126.55	47.27	Root exudates	Organic acid	0.8	7.5	2023	70.4448		12.3815	123.815	3	27.9861	279.861	3	126.031	60	25	3.15	0.256	12.3047	5.63			353.1	0.815461	0.00666654
531	30	Na Li	Cropland	126.55	47.27	Root exudates	Organic acid	0.8	7.5	2023	79.8439		14.0306	140.306	3	29.6359	296.359	3	111.224	60	25	3.15	0.256	12.3047	5.63			353.1	0.747721	0.00666709
532	30	Na Li	Cropland	126.55	47.27	Root exudates	Organic acid	0.8	7.5	2023	85.4856		14.0349	140.349	3	31.282	312.82	3	122.888	60	25	3.15	0.256	12.3047	5.63			353.1	0.801489	0.00666387
533	30	Na Li	Cropland	126.55	47.27	Root exudates	Organic acid	0.8	7.5	2023	93.0061		14.8619	148.619	3	31.2871	312.871	3	110.519	60	25	3.15	0.256	12.3047	5.63			353.1	0.744395	0.00666641
534	30	Na Li	Cropland	126.55	47.27	Root exudates	Organic acid	0.8	7.5	2023	109.931		14.8741	148.741	3	35.4064	354.064	3	138.041	60	25	3.15	0.256	12.3047	5.63			353.1	0.867267	0.00666563
535	30	Na Li	Cropland	126.55	47.27	Root exudates	Organic acid	0.8	7.5	2023	115.574		15.6989	156.989	3	35.41	354.1	3	125.557	60	25	3.15	0.256	12.3047	5.63			353.1	0.813397	0.00666709
536	30	Na Li	Cropland	126.55	47.27	Root exudates	Organic acid	0.8	7.5	2023	121.212		16.526	165.26	3	37.8796	378.796	3	129.213	60	25	3.15	0.256	12.3047	5.63			353.1	0.829488	0.00666828
537	30	Na Li	Cropland	126.55	47.27	Root exudates	Organic acid	0.8	7.5	2023	128.729		17.353	173.53	3	37.8846	378.846	3	118.318	60	25	3.15	0.256	12.3047	5.63			353.1	0.78079	0.00666463
538	30	Na Li	Cropland	126.55	47.27	Root exudates	Organic acid	0.8	7.5	2023	135.309		18.1786	181.786	3	38.7116	387.116	3	112.952	60	25	3.15	0.256	12.3047	5.63			353.1	0.755883	0.00666669
539	30	Na Li	Cropland	126.55	47.27	Plant residues	Crop residue	0.8	7.5	2023	1		0.833307	8.33307	3	7.40294	74.0294	3	788.381	60	25	3.15	0.256	12.3047	5.63			353.1	2.18461	0.00664
540	30	Na Li	Cropland	126.55	47.27	Plant residues	Crop residue	0.8	7.5	2023	3.74196		1.65747	16.5747	3	9.86897	98.6897	3	495.426	60	25	3.15	0.256	12.3047	5.63			353.1	1.78439	0.00667942
541	30	Na Li	Cropland	126.55	47.27	Plant residues	Crop residue	0.8	7.5	2023	7.49788		2.48162	24.8162	3	11.5144	115.144	3	363.988	60	25	3.15	0.256	12.3047	5.63			353.1	1.5345	0.00665898
542	30	Na Li	Cropland	126.55	47.27	Plant residues	Crop residue	0.8	7.5	2023	12.1931		4.12779	41.2779	3	13.162	131.62	3	218.864	60	25	3.15	0.256	12.3047	5.63			353.1	1.15954	0.00666888
543	30	Na Li	Cropland	126.55	47.27	Plant residues	Crop residue	0.8	7.5	2023	17.8263		4.95195	49.5195	3	14.8075	148.075	3	199.023	60	25	3.15	0.256	12.3047	5.63			353.1	1.09531	0.00666533
544	30	Na Li	Cropland	126.55	47.27	Plant residues	Crop residue	0.8	7.5	2023	22.523		5.77682	57.7682	3	16.4529	164.529	3	184.809	60	25	3.15	0.256	12.3047	5.63			353.1	1.04662	0.00666891
545	30	Na Li	Cropland	126.55	47.27	Plant residues	Crop residue	0.8	7.5	2023	30.042		5.7804	57.804	3	17.2778	172.778	3	198.903	60	25	3.15	0.256	12.3047	5.63			353.1	1.09503	0.00666744
546	30	Na Li	Cropland	126.55	47.27	Plant residues	Crop residue	0.8	7.5	2023	37.5581		7.42872	74.2872	3	18.1048	181.048	3	143.714	60	25	3.15	0.256	12.3047	5.63			353.1	0.890797	0.00666572
547	30	Na Li	Cropland	126.55	47.27	Plant residues	Crop residue	0.8	7.5	2023	43.1969		9.07489	90.7489	3	18.9304	189.304	3	108.602	60	25	3.15	0.256	12.3047	5.63			353.1	0.735225	0.00666299
548	30	Na Li	Cropland	126.55	47.27	Plant residues	Crop residue	0.8	7.5	2023	50.7159		9.08133	90.8133	3	20.5787	205.787	3	126.605	60	25	3.15	0.256	12.3047	5.63			353.1	0.818087	0.00666626
549	30	Na Li	Cropland	126.55	47.27	Plant residues	Crop residue	0.8	7.5	2023	59.1742		10.7289	107.289	3	22.227	222.27	3	107.169	60	25	3.15	0.256	12.3047	5.63			353.1	0.728357	0.00666819
550	30	Na Li	Cropland	126.55	47.27	Plant residues	Crop residue	0.8	7.5	2023	64.8103		11.556	115.56	3	23.0534	230.534	3	99.4933	60	25	3.15	0.256	12.3047	5.63			353.1	0.690591	0.00666811
551	30	Na Li	Cropland	126.55	47.27	Plant residues	Crop residue	0.8	7.5	2023	70.4448		12.3815	123.815	3	23.8804	238.804	3	92.8707	60	25	3.15	0.256	12.3047	5.63			353.1	0.656797	0.00666559
552	30	Na Li	Cropland	126.55	47.27	Plant residues	Crop residue	0.8	7.5	2023	79.8439		14.0306	140.306	3	25.5287	255.287	3	81.9504	60	25	3.15	0.256	12.3047	5.63			353.1	0.598546	0.00666645
553	30	Na Li	Cropland	126.55	47.27	Plant residues	Crop residue	0.8	7.5	2023	85.4856		14.0349	140.349	3	26.3536	263.536	3	87.772	60	25	3.15	0.256	12.3047	5.63			353.1	0.630066	0.00666328
554	30	Na Li	Cropland	126.55	47.27	Plant residues	Crop residue	0.8	7.5	2023	93.0061		14.8619	148.619	3	27.1813	271.813	3	82.8926	60	25	3.15	0.256	12.3047	5.63			353.1	0.603711	0.00666552
555	30	Na Li	Cropland	126.55	47.27	Plant residues	Crop residue	0.8	7.5	2023	109.931		14.8741	148.741	3	28.0148	280.148	3	88.3464	60	25	3.15	0.256	12.3047	5.63			353.1	0.633125	0.00666368
556	30	Na Li	Cropland	126.55	47.27	Plant residues	Crop residue	0.8	7.5	2023	115.574		15.6989	156.989	3	28.0176	280.176	3	78.4683	60	25	3.15	0.256	12.3047	5.63			353.1	0.57925	0.00666757
557	30	Na Li	Cropland	126.55	47.27	Plant residues	Crop residue	0.8	7.5	2023	121.212		16.526	165.26	3	28.0234	280.234	3	69.5717	60	25	3.15	0.256	12.3047	5.63			353.1	0.528091	0.00666757
558	30	Na Li	Cropland	126.55	47.27	Plant residues	Crop residue	0.8	7.5	2023	128.729		17.353	173.53	3	28.8504	288.504	3	66.256	60	25	3.15	0.256	12.3047	5.63			353.1	0.508345	0.00666551
559	30	Na Li	Cropland	126.55	47.27	Plant residues	Crop residue	0.8	7.5	2023	135.309		18.1786	181.786	3	29.676	296.76	3	63.247	60	25	3.15	0.256	12.3047	5.63			353.1	0.490072	0.00666793
560	30	Na Li	Cropland	126.21	44.59	Root exudates	Monosaccharide	0.8	7.5	2023	1		0.810541	8.10541	3	9.03042	90.3042	3	1014.12	60	25	2.059	0.221	9.31674	5.14			117.99	2.41004	0.00665845
561	30	Na Li	Cropland	126.21	44.59	Root exudates	Monosaccharide	0.8	7.5	2023	3.74196		1.62959	16.2959	3	13.135	131.35	3	706.029	60	25	2.059	0.221	9.31674	5.14			117.99	2.0867	0.00666413
562	30	Na Li	Cropland	126.21	44.59	Root exudates	Monosaccharide	0.8	7.5	2023	7.49788		1.62673	16.2673	3	13.1328	131.328	3	707.316	60	25	2.059	0.221	9.31674	5.14			117.99	2.08839	0.00667745
563	30	Na Li	Cropland	126.21	44.59	Root exudates	Monosaccharide	0.8	7.5	2023	12.1931		2.44435	24.4435	3	14.7724	147.724	3	504.348	60	25	2.059	0.221	9.31674	5.14			117.99	1.7991	0.00665486
564	30	Na Li	Cropland	126.21	44.59	Root exudates	Monosaccharide	0.8	7.5	2023	17.8263		3.26197	32.6197	3	16.4126	164.126	3	403.151	60	25	2.059	0.221	9.31674	5.14			117.99	1.61573	0.00666136
565	30	Na Li	Cropland	126.21	44.59	Root exudates	Monosaccharide	0.8	7.5	2023	22.523		4.08174	40.8174	3	18.0536	180.536	3	342.302	60	25	2.059	0.221	9.31674	5.14			117.99	1.48678	0.00666192
566	30	Na Li	Cropland	126.21	44.59	Root exudates	Monosaccharide	0.8	7.5	2023	30.042		3.25624	32.5624	3	18.8727	188.727	3	479.584	60	25	2.059	0.221	9.31674	5.14			117.99	1.75723	0.0066738
567	30	Na Li	Cropland	126.21	44.59	Root exudates	Monosaccharide	0.8	7.5	2023	37.5581		4.07315	40.7315	3	18.8669	188.669	3	363.203	60	25	2.059	0.221	9.31674	5.14			117.99	1.53303	0.00666282
568	30	Na Li	Cropland	126.21	44.59	Root exudates	Monosaccharide	0.8	7.5	2023	43.1969		4.06885	40.6885	3	19.6846	196.846	3	383.786	60	25	2.059	0.221	9.31674	5.14			117.99	1.57646	0.00666661
569	30	Na Li	Cropland	126.21	44.59	Root exudates	Monosaccharide	0.8	7.5	2023	50.7159		4.88504	48.8504	3	20.5015	205.015	3	319.678	60	25	2.059	0.221	9.31674	5.14			117.99	1.4343	0.00667317
570	30	Na Li	Cropland	126.21	44.59	Root exudates	Monosaccharide	0.8	7.5	2023	59.1742		5.70123	57.0123	3	21.3184	213.184	3	273.926	60	25	2.059	0.221	9.31674	5.14			117.99	1.31891	0.00666612
571	30	Na Li	Cropland	126.21	44.59	Root exudates	Monosaccharide	0.8	7.5	2023	64.8103		5.69622	56.9622	3	22.1353	221.353	3	288.596	60	25	2.059	0.221	9.31674	5.14			117.99	1.3574	0.00667286
572	30	Na Li	Cropland	126.21	44.59	Root exudates	Monosaccharide	0.8	7.5	2023	70.4448		5.69192	56.9192	3	22.9522	229.522	3	303.241	60	25	2.059	0.221	9.31674	5.14			117.99	1.39434	0.00666374
573	30	Na Li	Cropland	126.21	44.59	Root exudates	Monosaccharide	0.8	7.5	2023	79.8439		7.32931	73.2931	3	22.945	229.45	3	213.058	60	25	2.059	0.221	9.31674	5.14			117.99	1.14126	0.00666903
574	30	Na Li	Cropland	126.21	44.59	Root exudates	Monosaccharide	0.8	7.5	2023	85.4856		7.32573	73.2573	3	23.7641	237.641	3	224.392	60	25	2.059	0.221	9.31674	5.14			117.99	1.17674	0.00666919
575	30	Na Li	Cropland	126.21	44.59	Root exudates	Monosaccharide	0.8	7.5	2023	93.0061		7.31929	73.1929	3	23.7562	237.562	3	224.57	60	25	2.059	0.221	9.31674	5.14			117.99	1.17736	0.0066687
576	30	Na Li	Cropland	126.21	44.59	Root exudates	Monosaccharide	0.8	7.5	2023	109.931		8.12904	81.2904	3	24.5674	245.674	3	202.218	60	25	2.059	0.221	9.31674	5.14			117.99	1.10597	0.0066683
577	30	Na Li	Cropland	126.21	44.59	Root exudates	Monosaccharide	0.8	7.5	2023	115.574		7.30211	73.0211	3	25.3843	253.843	3	247.629	60	25	2.059	0.221	9.31674	5.14			117.99	1.24597	0.00666379
578	30	Na Li	Cropland	126.21	44.59	Root exudates	Monosaccharide	0.8	7.5	2023	121.212		8.11973	81.1973	3	25.38	253.8	3	212.572	60	25	2.059	0.221	9.31674	5.14			117.99	1.13963	0.00666667
579	30	Na Li	Cropland	126.21	44.59	Root exudates	Monosaccharide	0.8	7.5	2023	128.729		8.93592	89.3592	3	25.375	253.75	3	183.966	60	25	2.059	0.221	9.31674	5.14			117.99	1.04368	0.00666834
580	30	Na Li	Cropland	126.21	44.59	Root exudates	Monosaccharide	0.8	7.5	2023	135.309		8.93091	89.3091	3	25.3685	253.685	3	184.053	60	25	2.059	0.221	9.31674	5.14			117.99	1.044	0.00666618
581	30	Na Li	Cropland	126.21	44.59	Root exudates	Organic acid	0.8	7.5	2023	1		0.810541	8.10541	3	11.4962	114.962	3	1318.33	60	25	2.059	0.221	9.31674	5.14			117.99	2.65149	0.00666077
582	30	Na Li	Cropland	126.21	44.59	Root exudates	Organic acid	0.8	7.5	2023	3.74196		1.62959	16.2959	3	15.6	156	3	857.296	60	25	2.059	0.221	9.31674	5.14			117.99	2.25869	0.00666667
583	30	Na Li	Cropland	126.21	44.59	Root exudates	Organic acid	0.8	7.5	2023	7.49788		1.62673	16.2673	3	15.5986	155.986	3	858.893	60	25	2.059	0.221	9.31674	5.14			117.99	2.26047	0.0066794
584	30	Na Li	Cropland	126.21	44.59	Root exudates	Organic acid	0.8	7.5	2023	12.1931		2.44435	24.4435	3	17.2381	172.381	3	605.223	60	25	2.059	0.221	9.31674	5.14			117.99	1.95348	0.00665654
585	30	Na Li	Cropland	126.21	44.59	Root exudates	Organic acid	0.8	7.5	2023	17.8263		3.26197	32.6197	3	18.0572	180.572	3	453.567	60	25	2.059	0.221	9.31674	5.14			117.99	1.71119	0.00666369
586	30	Na Li	Cropland	126.21	44.59	Root exudates	Organic acid	0.8	7.5	2023	22.523		4.08174	40.8174	3	18.877	188.77	3	362.473	60	25	2.059	0.221	9.31674	5.14			117.99	1.53136	0.00666446
587	30	Na Li	Cropland	126.21	44.59	Root exudates	Organic acid	0.8	7.5	2023	30.042		3.25624	32.5624	3	19.6953	196.953	3	504.847	60	25	2.059	0.221	9.31674	5.14			117.99	1.79987	0.00667655
588	30	Na Li	Cropland	126.21	44.59	Root exudates	Organic acid	0.8	7.5	2023	37.5581		4.07315	40.7315	3	21.3341	213.341	3	423.774	60	25	2.059	0.221	9.31674	5.14			117.99	1.65592	0.00666051
589	30	Na Li	Cropland	126.21	44.59	Root exudates	Organic acid	0.8	7.5	2023	43.1969		4.06885	40.6885	3	22.151	221.51	3	444.404	60	25	2.059	0.221	9.31674	5.14			117.99	1.69449	0.006668
590	30	Na Li	Cropland	126.21	44.59	Root exudates	Organic acid	0.8	7.5	2023	50.7159		4.88504	48.8504	3	22.9672	229.672	3	370.154	60	25	2.059	0.221	9.31674	5.14			117.99	1.54789	0.00667436
591	30	Na Li	Cropland	126.21	44.59	Root exudates	Organic acid	0.8	7.5	2023	59.1742		5.70123	57.0123	3	23.7841	237.841	3	317.175	60	25	2.059	0.221	9.31674	5.14			117.99	1.42837	0.00666438
592	30	Na Li	Cropland	126.21	44.59	Root exudates	Organic acid	0.8	7.5	2023	64.8103		5.69622	56.9622	3	25.4229	254.229	3	346.312	60	25	2.059	0.221	9.31674	5.14			117.99	1.49589	0.00667056
593	30	Na Li	Cropland	126.21	44.59	Root exudates	Organic acid	0.8	7.5	2023	70.4448		5.69192	56.9192	3	26.2398	262.398	3	361.001	60	25	2.059	0.221	9.31674	5.14			117.99	1.52822	0.00666432
594	30	Na Li	Cropland	126.21	44.59	Root exudates	Organic acid	0.8	7.5	2023	79.8439		7.32931	73.2931	3	26.2327	262.327	3	257.915	60	25	2.059	0.221	9.31674	5.14			117.99	1.27518	0.00666681
595	30	Na Li	Cropland	126.21	44.59	Root exudates	Organic acid	0.8	7.5	2023	85.4856		7.32573	73.2573	3	27.0517	270.517	3	269.27	60	25	2.059	0.221	9.31674	5.14			117.99	1.30633	0.00666981
596	30	Na Li	Cropland	126.21	44.59	Root exudates	Organic acid	0.8	7.5	2023	93.0061		7.31929	73.1929	3	27.0446	270.446	3	269.497	60	25	2.059	0.221	9.31674	5.14			117.99	1.30703	0.00666635
597	30	Na Li	Cropland	126.21	44.59	Root exudates	Organic acid	0.8	7.5	2023	109.931		8.12904	81.2904	3	27.0331	270.331	3	232.55	60	25	2.059	0.221	9.31674	5.14			117.99	1.20162	0.00666675
598	30	Na Li	Cropland	126.21	44.59	Root exudates	Organic acid	0.8	7.5	2023	115.574		7.30211	73.0211	3	27.0288	270.288	3	270.151	60	25	2.059	0.221	9.31674	5.14			117.99	1.30876	0.00666509
599	30	Na Li	Cropland	126.21	44.59	Root exudates	Organic acid	0.8	7.5	2023	121.212		8.11973	81.1973	3	27.845	278.45	3	242.93	60	25	2.059	0.221	9.31674	5.14			117.99	1.23232	0.00666786
600	30	Na Li	Cropland	126.21	44.59	Root exudates	Organic acid	0.8	7.5	2023	128.729		8.93592	89.3592	3	28.6619	286.619	3	220.75	60	25	2.059	0.221	9.31674	5.14			117.99	1.16548	0.00666919
601	30	Na Li	Cropland	126.21	44.59	Root exudates	Organic acid	0.8	7.5	2023	135.309		8.93091	89.3091	3	28.6569	286.569	3	220.873	60	25	2.059	0.221	9.31674	5.14			117.99	1.16587	0.00666662
602	30	Na Li	Cropland	126.21	44.59	Plant residues	Crop residue	0.8	7.5	2023	1		0.810541	8.10541	3	5.74276	57.4276	3	608.509	60	25	2.059	0.221	9.31674	5.14			117.99	1.95747	0.00665497
603	30	Na Li	Cropland	126.21	44.59	Plant residues	Crop residue	0.8	7.5	2023	3.74196		1.62959	16.2959	3	8.20421	82.0421	3	403.451	60	25	2.059	0.221	9.31674	5.14			117.99	1.61604	0.00666342
604	30	Na Li	Cropland	126.21	44.59	Plant residues	Crop residue	0.8	7.5	2023	7.49788		1.62673	16.2673	3	9.8459	98.459	3	505.257	60	25	2.059	0.221	9.31674	5.14			117.99	1.80033	0.00668168
605	30	Na Li	Cropland	126.21	44.59	Plant residues	Crop residue	0.8	7.5	2023	12.1931		2.44435	24.4435	3	10.6642	106.642	3	336.281	60	25	2.059	0.221	9.31674	5.14			117.99	1.47324	0.00665326
606	30	Na Li	Cropland	126.21	44.59	Plant residues	Crop residue	0.8	7.5	2023	17.8263		3.26197	32.6197	3	10.6599	106.599	3	226.794	60	25	2.059	0.221	9.31674	5.14			117.99	1.18416	0.00666258
607	30	Na Li	Cropland	126.21	44.59	Plant residues	Crop residue	0.8	7.5	2023	22.523		4.08174	40.8174	3	11.479	114.79	3	181.228	60	25	2.059	0.221	9.31674	5.14			117.99	1.03393	0.00666398
608	30	Na Li	Cropland	126.21	44.59	Plant residues	Crop residue	0.8	7.5	2023	30.042		3.25624	32.5624	3	11.4761	114.761	3	252.434	60	25	2.059	0.221	9.31674	5.14			117.99	1.25976	0.00667719
609	30	Na Li	Cropland	126.21	44.59	Plant residues	Crop residue	0.8	7.5	2023	37.5581		4.07315	40.7315	3	12.2923	122.923	3	201.789	60	25	2.059	0.221	9.31674	5.14			117.99	1.10457	0.00666067
610	30	Na Li	Cropland	126.21	44.59	Plant residues	Crop residue	0.8	7.5	2023	43.1969		4.06885	40.6885	3	12.2873	122.873	3	201.984	60	25	2.059	0.221	9.31674	5.14			117.99	1.10514	0.00666993
611	30	Na Li	Cropland	126.21	44.59	Plant residues	Crop residue	0.8	7.5	2023	50.7159		4.88504	48.8504	3	13.9261	139.261	3	185.077	60	25	2.059	0.221	9.31674	5.14			117.99	1.04759	0.00667541
612	30	Na Li	Cropland	126.21	44.59	Plant residues	Crop residue	0.8	7.5	2023	59.1742		5.70123	57.0123	3	13.9218	139.218	3	144.19	60	25	2.059	0.221	9.31674	5.14			117.99	0.892829	0.00666454
613	30	Na Li	Cropland	126.21	44.59	Plant residues	Crop residue	0.8	7.5	2023	64.8103		5.69622	56.9622	3	15.5599	155.599	3	173.162	60	25	2.059	0.221	9.31674	5.14			117.99	1.00494	0.00667135
614	30	Na Li	Cropland	126.21	44.59	Plant residues	Crop residue	0.8	7.5	2023	70.4448		5.69192	56.9192	3	15.5556	155.556	3	173.293	60	25	2.059	0.221	9.31674	5.14			117.99	1.00538	0.00666604
615	30	Na Li	Cropland	126.21	44.59	Plant residues	Crop residue	0.8	7.5	2023	79.8439		7.32931	73.2931	3	16.3697	163.697	3	123.345	60	25	2.059	0.221	9.31674	5.14			117.99	0.803611	0.00666758
616	30	Na Li	Cropland	126.21	44.59	Plant residues	Crop residue	0.8	7.5	2023	85.4856		7.32573	73.2573	3	16.3661	163.661	3	123.406	60	25	2.059	0.221	9.31674	5.14			117.99	0.803776	0.00667194
617	30	Na Li	Cropland	126.21	44.59	Plant residues	Crop residue	0.8	7.5	2023	93.0061		7.31929	73.1929	3	17.1816	171.816	3	134.744	60	25	2.059	0.221	9.31674	5.14			117.99	0.853389	0.0066668
618	30	Na Li	Cropland	126.21	44.59	Plant residues	Crop residue	0.8	7.5	2023	109.931		8.12904	81.2904	3	17.1708	171.708	3	111.228	60	25	2.059	0.221	9.31674	5.14			117.99	0.747784	0.0066671
619	30	Na Li	Cropland	126.21	44.59	Plant residues	Crop residue	0.8	7.5	2023	115.574		7.30211	73.0211	3	17.1658	171.658	3	135.08	60	25	2.059	0.221	9.31674	5.14			117.99	0.854782	0.00666639
620	30	Na Li	Cropland	126.21	44.59	Plant residues	Crop residue	0.8	7.5	2023	121.212		8.11973	81.1973	3	17.1615	171.615	3	111.356	60	25	2.059	0.221	9.31674	5.14			117.99	0.748367	0.00666589
621	30	Na Li	Cropland	126.21	44.59	Plant residues	Crop residue	0.8	7.5	2023	128.729		8.93592	89.3592	3	17.9777	179.777	3	101.185	60	25	2.059	0.221	9.31674	5.14			117.99	0.699061	0.00667039
622	30	Na Li	Cropland	126.21	44.59	Plant residues	Crop residue	0.8	7.5	2023	135.309		8.93091	89.3091	3	17.972	179.72	3	101.234	60	25	2.059	0.221	9.31674	5.14			117.99	0.699287	0.00666518
623	30	Na Li	Cropland	124.11	43.12	Root exudates	Monosaccharide	0.8	7.5	2023	1		0.732265	7.32265	3	7.32265	73.2265	3	900	60	25	1.112	0.107	10.3925	5.17			182.99	2.30299	0.00664575
624	30	Na Li	Cropland	124.11	43.12	Root exudates	Monosaccharide	0.8	7.5	2023	3.74196		0.732265	7.32265	3	8.97025	89.7025	3	1125	60	25	1.112	0.107	10.3925	5.17			182.99	2.50586	0.00664848
625	30	Na Li	Cropland	124.11	43.12	Root exudates	Monosaccharide	0.8	7.5	2023	7.49788		1.55606	15.5606	3	11.4416	114.416	3	635.294	60	25	1.112	0.107	10.3925	5.17			182.99	1.99517	0.00668266
626	30	Na Li	Cropland	124.11	43.12	Root exudates	Monosaccharide	0.8	7.5	2023	12.1931		1.55606	15.5606	3	11.4416	114.416	3	635.294	60	25	1.112	0.107	10.3925	5.17			182.99	1.99517	0.00668266
627	30	Na Li	Cropland	124.11	43.12	Root exudates	Monosaccharide	0.8	7.5	2023	17.8263		1.55606	15.5606	3	14.7368	147.368	3	847.059	60	25	1.112	0.107	10.3925	5.17			182.99	2.24824	0.00668518
628	30	Na Li	Cropland	124.11	43.12	Root exudates	Monosaccharide	0.8	7.5	2023	22.523		2.37986	23.7986	3	15.5606	155.606	3	553.846	60	25	1.112	0.107	10.3925	5.17			182.99	1.87767	0.00666624
629	30	Na Li	Cropland	124.11	43.12	Root exudates	Monosaccharide	0.8	7.5	2023	30.042		3.20366	32.0366	3	15.5606	155.606	3	385.714	60	25	1.112	0.107	10.3925	5.17			182.99	1.58037	0.00665792
630	30	Na Li	Cropland	124.11	43.12	Root exudates	Monosaccharide	0.8	7.5	2023	37.5581		4.02746	40.2746	3	15.5606	155.606	3	286.364	60	25	1.112	0.107	10.3925	5.17			182.99	1.35175	0.00667121
631	30	Na Li	Cropland	124.11	43.12	Root exudates	Monosaccharide	0.8	7.5	2023	43.1969		4.02746	40.2746	3	17.2082	172.082	3	327.273	60	25	1.112	0.107	10.3925	5.17			182.99	1.45235	0.00667241
632	30	Na Li	Cropland	124.11	43.12	Root exudates	Monosaccharide	0.8	7.5	2023	50.7159		4.85126	48.5126	3	18.032	180.32	3	271.698	60	25	1.112	0.107	10.3925	5.17			182.99	1.31296	0.00666455
633	30	Na Li	Cropland	124.11	43.12	Root exudates	Monosaccharide	0.8	7.5	2023	59.1742		4.85126	48.5126	3	18.8558	188.558	3	288.679	60	25	1.112	0.107	10.3925	5.17			182.99	1.35765	0.00666671
634	30	Na Li	Cropland	124.11	43.12	Root exudates	Monosaccharide	0.8	7.5	2023	64.8103		4.85126	48.5126	3	18.8558	188.558	3	288.679	60	25	1.112	0.107	10.3925	5.17			182.99	1.35765	0.00666671
635	30	Na Li	Cropland	124.11	43.12	Root exudates	Monosaccharide	0.8	7.5	2023	70.4448		5.67506	56.7506	3	20.5034	205.034	3	261.29	60	25	1.112	0.107	10.3925	5.17			182.99	1.2845	0.00667157
636	30	Na Li	Cropland	124.11	43.12	Root exudates	Monosaccharide	0.8	7.5	2023	79.8439		5.67506	56.7506	3	20.5034	205.034	3	261.29	60	25	1.112	0.107	10.3925	5.17			182.99	1.2845	0.00667157
637	30	Na Li	Cropland	124.11	43.12	Root exudates	Monosaccharide	0.8	7.5	2023	85.4856		6.49886	64.9886	3	21.3272	213.272	3	228.169	60	25	1.112	0.107	10.3925	5.17			182.99	1.18833	0.00666863
638	30	Na Li	Cropland	124.11	43.12	Root exudates	Monosaccharide	0.8	7.5	2023	93.0061		6.49886	64.9886	3	22.151	221.51	3	240.845	60	25	1.112	0.107	10.3925	5.17			182.99	1.22623	0.00666739
639	30	Na Li	Cropland	124.11	43.12	Root exudates	Monosaccharide	0.8	7.5	2023	109.931		7.32265	73.2265	3	22.151	221.51	3	202.5	60	25	1.112	0.107	10.3925	5.17			182.99	1.10686	0.00666364
640	30	Na Li	Cropland	124.11	43.12	Root exudates	Monosaccharide	0.8	7.5	2023	115.574		8.14645	81.4645	3	21.3272	213.272	3	161.798	60	25	1.112	0.107	10.3925	5.17			182.99	0.962447	0.00667088
641	30	Na Li	Cropland	124.11	43.12	Root exudates	Monosaccharide	0.8	7.5	2023	121.212		8.14645	81.4645	3	21.3272	213.272	3	161.798	60	25	1.112	0.107	10.3925	5.17			182.99	0.962447	0.00667088
642	30	Na Li	Cropland	124.11	43.12	Root exudates	Monosaccharide	0.8	7.5	2023	128.729		8.14645	81.4645	3	22.151	221.51	3	171.91	60	25	1.112	0.107	10.3925	5.17			182.99	1.00036	0.00666964
643	30	Na Li	Cropland	124.11	43.12	Root exudates	Monosaccharide	0.8	7.5	2023	135.309		8.14645	81.4645	3	22.9748	229.748	3	182.022	60	25	1.112	0.107	10.3925	5.17			182.99	1.03688	0.00666849
644	30	Na Li	Cropland	124.11	43.12	Root exudates	Organic acid	0.8	7.5	2023	1		0.732265	7.32265	3	22.9748	229.748	3	3037.5	60	25	1.112	0.107	10.3925	5.17			182.99	3.44638	0.00664703
645	30	Na Li	Cropland	124.11	43.12	Root exudates	Organic acid	0.8	7.5	2023	3.74196		0.732265	7.32265	3	6.49886	64.9886	3	787.5	60	25	1.112	0.107	10.3925	5.17			182.99	2.18362	0.0066495
646	30	Na Li	Cropland	124.11	43.12	Root exudates	Organic acid	0.8	7.5	2023	7.49788		1.55606	15.5606	3	8.97025	89.7025	3	476.471	60	25	1.112	0.107	10.3925	5.17			182.99	1.75177	0.00668383
647	30	Na Li	Cropland	124.11	43.12	Root exudates	Organic acid	0.8	7.5	2023	12.1931		1.55606	15.5606	3	13.0892	130.892	3	741.176	60	25	1.112	0.107	10.3925	5.17			182.99	2.12965	0.00668434
648	30	Na Li	Cropland	124.11	43.12	Root exudates	Organic acid	0.8	7.5	2023	17.8263		1.55606	15.5606	3	13.0892	130.892	3	741.176	60	25	1.112	0.107	10.3925	5.17			182.99	2.12965	0.00668434
649	30	Na Li	Cropland	124.11	43.12	Root exudates	Organic acid	0.8	7.5	2023	22.523		2.37986	23.7986	3	13.0892	130.892	3	450	60	25	1.112	0.107	10.3925	5.17			182.99	1.70467	0.00666718
650	30	Na Li	Cropland	124.11	43.12	Root exudates	Organic acid	0.8	7.5	2023	30.042		3.20366	32.0366	3	13.913	139.13	3	334.286	60	25	1.112	0.107	10.3925	5.17			182.99	1.46842	0.00665691
651	30	Na Li	Cropland	124.11	43.12	Root exudates	Organic acid	0.8	7.5	2023	37.5581		4.02746	40.2746	3	13.913	139.13	3	245.455	60	25	1.112	0.107	10.3925	5.17			182.99	1.2398	0.0066702
652	30	Na Li	Cropland	124.11	43.12	Root exudates	Organic acid	0.8	7.5	2023	43.1969		4.02746	40.2746	3	13.913	139.13	3	245.455	60	25	1.112	0.107	10.3925	5.17			182.99	1.2398	0.0066702
653	30	Na Li	Cropland	124.11	43.12	Root exudates	Organic acid	0.8	7.5	2023	50.7159		4.85126	48.5126	3	15.5606	155.606	3	220.755	60	25	1.112	0.107	10.3925	5.17			182.99	1.16558	0.00666486
654	30	Na Li	Cropland	124.11	43.12	Root exudates	Organic acid	0.8	7.5	2023	59.1742		4.85126	48.5126	3	15.5606	155.606	3	220.755	60	25	1.112	0.107	10.3925	5.17			182.99	1.16558	0.00666486
655	30	Na Li	Cropland	124.11	43.12	Root exudates	Organic acid	0.8	7.5	2023	64.8103		4.85126	48.5126	3	16.3844	163.844	3	237.736	60	25	1.112	0.107	10.3925	5.17			182.99	1.21712	0.00666367
656	30	Na Li	Cropland	124.11	43.12	Root exudates	Organic acid	0.8	7.5	2023	70.4448		5.67506	56.7506	3	17.2082	172.082	3	203.226	60	25	1.112	0.107	10.3925	5.17			182.99	1.1093	0.00667332
657	30	Na Li	Cropland	124.11	43.12	Root exudates	Organic acid	0.8	7.5	2023	79.8439		5.67506	56.7506	3	18.032	180.32	3	217.742	60	25	1.112	0.107	10.3925	5.17			182.99	1.15608	0.0066718
658	30	Na Li	Cropland	124.11	43.12	Root exudates	Organic acid	0.8	7.5	2023	85.4856		6.49886	64.9886	3	18.8558	188.558	3	190.141	60	25	1.112	0.107	10.3925	5.17			182.99	1.06518	0.00666911
659	30	Na Li	Cropland	124.11	43.12	Root exudates	Organic acid	0.8	7.5	2023	93.0061		6.49886	64.9886	3	22.151	221.51	3	240.845	60	25	1.112	0.107	10.3925	5.17			182.99	1.22623	0.00666739
660	30	Na Li	Cropland	124.11	43.12	Root exudates	Organic acid	0.8	7.5	2023	109.931		7.32265	73.2265	3	22.151	221.51	3	202.5	60	25	1.112	0.107	10.3925	5.17			182.99	1.10686	0.00666364
661	30	Na Li	Cropland	124.11	43.12	Root exudates	Organic acid	0.8	7.5	2023	115.574		8.14645	81.4645	3	22.9748	229.748	3	182.022	60	25	1.112	0.107	10.3925	5.17			182.99	1.03688	0.00666849
662	30	Na Li	Cropland	124.11	43.12	Root exudates	Organic acid	0.8	7.5	2023	121.212		8.14645	81.4645	3	22.9748	229.748	3	182.022	60	25	1.112	0.107	10.3925	5.17			182.99	1.03688	0.00666849
663	30	Na Li	Cropland	124.11	43.12	Root exudates	Organic acid	0.8	7.5	2023	128.729		8.14645	81.4645	3	23.7986	237.986	3	192.135	60	25	1.112	0.107	10.3925	5.17			182.99	1.07212	0.00667022
664	30	Na Li	Cropland	124.11	43.12	Root exudates	Organic acid	0.8	7.5	2023	135.309		8.14645	81.4645	3	23.7986	237.986	3	192.135	60	25	1.112	0.107	10.3925	5.17			182.99	1.07212	0.00667022
665	30	Na Li	Cropland	124.11	43.12	Plant residues	Crop residue	0.8	7.5	2023	1		0.732265	7.32265	3	23.7986	237.986	3	3150	60	25	1.112	0.107	10.3925	5.17			182.99	3.48162	0.00664876
666	30	Na Li	Cropland	124.11	43.12	Plant residues	Crop residue	0.8	7.5	2023	3.74196		0.732265	7.32265	3	24.6224	246.224	3	3262.5	60	25	1.112	0.107	10.3925	5.17			182.99	3.51562	0.00664794
667	30	Na Li	Cropland	124.11	43.12	Plant residues	Crop residue	0.8	7.5	2023	7.49788		1.55606	15.5606	3	5.67506	56.7506	3	264.706	60	25	1.112	0.107	10.3925	5.17			182.99	1.29395	0.0066897
668	30	Na Li	Cropland	124.11	43.12	Plant residues	Crop residue	0.8	7.5	2023	12.1931		1.55606	15.5606	3	7.32265	73.2265	3	370.588	60	25	1.112	0.107	10.3925	5.17			182.99	1.5489	0.0066811
669	30	Na Li	Cropland	124.11	43.12	Plant residues	Crop residue	0.8	7.5	2023	17.8263		1.55606	15.5606	3	9.79405	97.9405	3	529.412	60	25	1.112	0.107	10.3925	5.17			182.99	1.83965	0.0066811
670	30	Na Li	Cropland	124.11	43.12	Plant residues	Crop residue	0.8	7.5	2023	22.523		2.37986	23.7986	3	10.6178	106.178	3	346.154	60	25	1.112	0.107	10.3925	5.17			182.99	1.49545	0.00666792
671	30	Na Li	Cropland	124.11	43.12	Plant residues	Crop residue	0.8	7.5	2023	30.042		3.20366	32.0366	3	10.6178	106.178	3	231.429	60	25	1.112	0.107	10.3925	5.17			182.99	1.19815	0.0066596
672	30	Na Li	Cropland	124.11	43.12	Plant residues	Crop residue	0.8	7.5	2023	37.5581		4.02746	40.2746	3	11.4416	114.416	3	184.091	60	25	1.112	0.107	10.3925	5.17			182.99	1.04427	0.00667047
673	30	Na Li	Cropland	124.11	43.12	Plant residues	Crop residue	0.8	7.5	2023	43.1969		4.02746	40.2746	3	12.2654	122.654	3	204.545	60	25	1.112	0.107	10.3925	5.17			182.99	1.11373	0.00667435
674	30	Na Li	Cropland	124.11	43.12	Plant residues	Crop residue	0.8	7.5	2023	50.7159		4.85126	48.5126	3	12.2654	122.654	3	152.83	60	25	1.112	0.107	10.3925	5.17			182.99	0.927565	0.00666801
675	30	Na Li	Cropland	124.11	43.12	Plant residues	Crop residue	0.8	7.5	2023	59.1742		4.85126	48.5126	3	13.0892	130.892	3	169.811	60	25	1.112	0.107	10.3925	5.17			182.99	0.992587	0.0066658
676	30	Na Li	Cropland	124.11	43.12	Plant residues	Crop residue	0.8	7.5	2023	64.8103		4.85126	48.5126	3	13.913	139.13	3	186.792	60	25	1.112	0.107	10.3925	5.17			182.99	1.05364	0.00666386
677	30	Na Li	Cropland	124.11	43.12	Plant residues	Crop residue	0.8	7.5	2023	70.4448		5.67506	56.7506	3	14.7368	147.368	3	159.677	60	25	1.112	0.107	10.3925	5.17			182.99	0.954291	0.0066739
678	30	Na Li	Cropland	124.11	43.12	Plant residues	Crop residue	0.8	7.5	2023	79.8439		5.67506	56.7506	3	15.5606	155.606	3	174.194	60	25	1.112	0.107	10.3925	5.17			182.99	1.0087	0.00667211
679	30	Na Li	Cropland	124.11	43.12	Plant residues	Crop residue	0.8	7.5	2023	85.4856		6.49886	64.9886	3	16.3844	163.844	3	152.113	60	25	1.112	0.107	10.3925	5.17			182.99	0.924657	0.00666607
680	30	Na Li	Cropland	124.11	43.12	Plant residues	Crop residue	0.8	7.5	2023	93.0061		6.49886	64.9886	3	16.3844	163.844	3	152.113	60	25	1.112	0.107	10.3925	5.17			182.99	0.924657	0.00666607
681	30	Na Li	Cropland	124.11	43.12	Plant residues	Crop residue	0.8	7.5	2023	109.931		7.32265	73.2265	3	18.032	180.32	3	146.25	60	25	1.112	0.107	10.3925	5.17			182.99	0.901128	0.0066632
682	30	Na Li	Cropland	124.11	43.12	Plant residues	Crop residue	0.8	7.5	2023	115.574		8.14645	81.4645	3	18.8558	188.558	3	131.461	60	25	1.112	0.107	10.3925	5.17			182.99	0.839304	0.00667136
683	30	Na Li	Cropland	124.11	43.12	Plant residues	Crop residue	0.8	7.5	2023	121.212		8.14645	81.4645	3	18.032	180.32	3	121.348	60	25	1.112	0.107	10.3925	5.17			182.99	0.794621	0.0066692
684	30	Na Li	Cropland	124.11	43.12	Plant residues	Crop residue	0.8	7.5	2023	128.729		8.14645	81.4645	3	18.032	180.32	3	121.348	60	25	1.112	0.107	10.3925	5.17			182.99	0.794621	0.0066692
685	30	Na Li	Cropland	124.11	43.12	Plant residues	Crop residue	0.8	7.5	2023	135.309		8.14645	81.4645	3	18.032	180.32	3	121.348	60	25	1.112	0.107	10.3925	5.17			182.99	0.794621	0.0066692
686	31	Lixin Chen	Forest	128.47	47.6	Plant residues	Woody residue		10	2017	5		44.6154	446.154	3	178.846	1788.46	3	300.862	60	25								1.38845	0.00666756
687	31	Lixin Chen	Forest	128.47	47.6	Plant residues	Woody residue		10	2017	10		68.0769	680.769	3	213.846	2138.46	3	214.124	60	25								1.14462	0.00666709
688	31	Lixin Chen	Forest	128.47	47.6	Plant residues	Woody residue		10	2017	20		120.385	1203.85	3	224.615	2246.15	3	86.5815	60	25								0.623693	0.00666654
689	31	Lixin Chen	Forest	128.47	47.6	Plant residues	Woody residue		10	2017	35		183.846	1838.46	3	248.462	2484.62	3	35.1464	60	25								0.301191	0.00666676
690	31	Lixin Chen	Forest	128.47	47.6	Plant residues	Woody residue		10	2017	60		223.462	2234.62	3	303.462	3034.62	3	35.8003	60	25								0.306015	0.00666656
691	31	Lixin Chen	Forest	128.47	47.6	Plant residues	Woody residue		10	2017	90		321.538	3215.38	3	349.231	3492.31	3	8.61244	60	25								0.0826179	0.00666669
692	31	Lixin Chen	Forest	128.47	47.6	Plant residues	Woody residue		10	2017	5		44.6154	446.154	3	138.462	1384.62	3	210.345	60	25								1.13253	0.00666732
693	31	Lixin Chen	Forest	128.47	47.6	Plant residues	Woody residue		10	2017	10		68.0769	680.769	3	199.615	1996.15	3	193.22	60	25								1.07575	0.00666713
694	31	Lixin Chen	Forest	128.47	47.6	Plant residues	Woody residue		10	2017	20		120.385	1203.85	3	220.385	2203.85	3	83.0671	60	25								0.604681	0.00666624
695	31	Lixin Chen	Forest	128.47	47.6	Plant residues	Woody residue		10	2017	35		183.846	1838.46	3	258.846	2588.46	3	40.795	60	25								0.342135	0.00666691
696	31	Lixin Chen	Forest	128.47	47.6	Plant residues	Woody residue		10	2017	60		223.462	2234.62	3	321.923	3219.23	3	44.062	60	25								0.365071	0.00666654
697	31	Lixin Chen	Forest	128.47	47.6	Plant residues	Woody residue		10	2017	90		321.538	3215.38	3	386.538	3865.38	3	20.2153	60	25								0.184114	0.00666674
698	31	Lixin Chen	Forest	128.47	47.6	Plant residues	Woody residue		10	2017	5		44.6154	446.154	3	164.615	1646.15	3	268.966	60	25								1.30554	0.00666762
699	31	Lixin Chen	Forest	128.47	47.6	Plant residues	Woody residue		10	2017	10		68.0769	680.769	3	207.308	2073.08	3	204.52	60	25								1.11357	0.00666702
700	31	Lixin Chen	Forest	128.47	47.6	Plant residues	Woody residue		10	2017	20		120.385	1203.85	3	214.615	2146.15	3	78.2748	60	25								0.578151	0.00666655
701	31	Lixin Chen	Forest	128.47	47.6	Plant residues	Woody residue		10	2017	35		183.846	1838.46	3	255.769	2557.69	3	39.1213	60	25								0.330176	0.00666684
702	31	Lixin Chen	Forest	128.47	47.6	Plant residues	Woody residue		10	2017	60		223.462	2234.62	3	281.154	2811.54	3	25.8176	60	25								0.229661	0.00666651
703	31	Lixin Chen	Forest	128.47	47.6	Plant residues	Woody residue		10	2017	90		321.538	3215.38	3	359.231	3592.31	3	11.7225	60	25								0.11085	0.00666669
704	31	Lixin Chen	Forest	128.47	47.6	Plant residues	Woody residue		10	2017	5		44.6154	446.154	3	190.385	1903.85	3	326.724	60	25								1.45098	0.00666724
705	31	Lixin Chen	Forest	128.47	47.6	Plant residues	Woody residue		10	2017	10		68.0769	680.769	3	217.692	2176.92	3	219.774	60	25								1.16244	0.0066669
706	31	Lixin Chen	Forest	128.47	47.6	Plant residues	Woody residue		10	2017	20		120.385	1203.85	3	222.308	2223.08	3	84.6645	60	25								0.613369	0.00666645
707	31	Lixin Chen	Forest	128.47	47.6	Plant residues	Woody residue		10	2017	35		183.846	1838.46	3	247.692	2476.92	3	34.728	60	25								0.298088	0.00666676
708	31	Lixin Chen	Forest	128.47	47.6	Plant residues	Woody residue		10	2017	60		223.462	2234.62	3	316.923	3169.23	3	41.8244	60	25								0.349417	0.00666654
709	31	Lixin Chen	Forest	128.47	47.6	Plant residues	Woody residue		10	2017	90		321.538	3215.38	3	345	3450	3	7.29665	60	25								0.0704287	0.00666671
710	31	Lixin Chen	Forest	128.47	47.6	Plant residues	Woody residue		10	2017	5		44.6154	446.154	3	173.846	1738.46	3	289.655	60	25								1.3601	0.00666757
711	31	Lixin Chen	Forest	128.47	47.6	Plant residues	Woody residue		10	2017	10		68.0769	680.769	3	200.385	2003.85	3	194.35	60	25								1.0796	0.00666679
712	31	Lixin Chen	Forest	128.47	47.6	Plant residues	Woody residue		10	2017	20		120.385	1203.85	3	233.846	2338.46	3	94.2492	60	25								0.663968	0.0066665
713	31	Lixin Chen	Forest	128.47	47.6	Plant residues	Woody residue		10	2017	35		183.846	1838.46	3	265	2650	3	44.1423	60	25								0.365631	0.00666681
714	31	Lixin Chen	Forest	128.47	47.6	Plant residues	Woody residue		10	2017	60		223.462	2234.62	3	290.769	2907.69	3	30.1205	60	25								0.263288	0.00666663
715	31	Lixin Chen	Forest	128.47	47.6	Plant residues	Woody residue		10	2017	90		321.538	3215.38	3	314.615	3146.15	3	-2.15311	60	25								-0.0217661	0.00666681
716	31	Lixin Chen	Forest	128.47	47.6	Plant residues	Woody residue		10	2017	5		74.0927	740.927	3	136.564	1365.64	3	84.3146	60	30								0.611472	0.0066662
717	31	Lixin Chen	Forest	128.47	47.6	Plant residues	Woody residue		10	2017	10		78.1284	781.284	3	249.035	2490.35	3	218.751	60	30								1.15924	0.00666697
718	31	Lixin Chen	Forest	128.47	47.6	Plant residues	Woody residue		10	2017	20		141.704	1417.04	3	243.387	2433.87	3	71.7581	60	30								0.540912	0.00666656
719	31	Lixin Chen	Forest	128.47	47.6	Plant residues	Woody residue		10	2017	35		190.76	1907.6	3	380.064	3800.64	3	99.237	60	30								0.689324	0.0066666
720	31	Lixin Chen	Forest	128.47	47.6	Plant residues	Woody residue		10	2017	60		279.994	2799.94	3	530.777	5307.77	3	89.567	60	30								0.639574	0.00666661
721	31	Lixin Chen	Forest	128.47	47.6	Plant residues	Woody residue		10	2017	90		338.734	3387.34	3	417.178	4171.78	3	23.158	60	30								0.208298	0.00666662
722	31	Lixin Chen	Forest	128.47	47.6	Plant residues	Woody residue		10	2017	5		74.0927	740.927	3	160.305	1603.05	3	116.357	60	30								0.771757	0.0066666
723	31	Lixin Chen	Forest	128.47	47.6	Plant residues	Woody residue		10	2017	10		78.1284	781.284	3	231.629	2316.29	3	196.472	60	30								1.08679	0.00666687
724	31	Lixin Chen	Forest	128.47	47.6	Plant residues	Woody residue		10	2017	20		141.704	1417.04	3	230.819	2308.19	3	62.889	60	30								0.487893	0.00666651
725	31	Lixin Chen	Forest	128.47	47.6	Plant residues	Woody residue		10	2017	35		190.76	1907.6	3	247.441	2474.41	3	29.7135	60	30								0.260156	0.00666664
726	31	Lixin Chen	Forest	128.47	47.6	Plant residues	Woody residue		10	2017	60		279.994	2799.94	3	480.936	4809.36	3	71.7665	60	30								0.540966	0.00666663
727	31	Lixin Chen	Forest	128.47	47.6	Plant residues	Woody residue		10	2017	90		338.734	3387.34	3	413.324	4133.24	3	22.0203	60	30								0.199017	0.00666652
728	31	Lixin Chen	Forest	128.47	47.6	Plant residues	Woody residue		10	2017	5		74.0927	740.927	3	157.906	1579.06	3	113.12	60	30								0.756679	0.00666657
729	31	Lixin Chen	Forest	128.47	47.6	Plant residues	Woody residue		10	2017	10		78.1284	781.284	3	208.416	2084.16	3	166.761	60	30								0.981188	0.00666697
730	31	Lixin Chen	Forest	128.47	47.6	Plant residues	Woody residue		10	2017	20		141.704	1417.04	3	238.589	2385.89	3	68.3716	60	30								0.521002	0.00666651
731	31	Lixin Chen	Forest	128.47	47.6	Plant residues	Woody residue		10	2017	35		190.76	1907.6	3	247.948	2479.48	3	29.9793	60	30								0.262203	0.00666672
732	31	Lixin Chen	Forest	128.47	47.6	Plant residues	Woody residue		10	2017	60		279.994	2799.94	3	540.504	5405.04	3	93.0412	60	30								0.657734	0.00666652
733	31	Lixin Chen	Forest	128.47	47.6	Plant residues	Woody residue		10	2017	90		338.734	3387.34	3	338.798	3387.98	3	0.018844	60	30								0.000188921	0.00666663
734	31	Lixin Chen	Forest	128.47	47.6	Plant residues	Woody residue		10	2017	5		74.0927	740.927	3	190.362	1903.62	3	156.924	60	30								0.943606	0.00666633
735	31	Lixin Chen	Forest	128.47	47.6	Plant residues	Woody residue		10	2017	10		78.1284	781.284	3	220.535	2205.35	3	182.273	60	30								1.03771	0.00666699
736	31	Lixin Chen	Forest	128.47	47.6	Plant residues	Woody residue		10	2017	20		141.704	1417.04	3	257.491	2574.91	3	81.7107	60	30								0.597244	0.00666645
737	31	Lixin Chen	Forest	128.47	47.6	Plant residues	Woody residue		10	2017	35		190.76	1907.6	3	378.675	3786.75	3	98.5092	60	30								0.685662	0.00666675
738	31	Lixin Chen	Forest	128.47	47.6	Plant residues	Woody residue		10	2017	60		279.994	2799.94	3	387.067	3870.67	3	38.2409	60	30								0.32383	0.00666662
739	31	Lixin Chen	Forest	128.47	47.6	Plant residues	Woody residue		10	2017	90		338.734	3387.34	3	433.216	4332.16	3	27.8926	60	30								0.246021	0.00666665
740	31	Lixin Chen	Forest	128.47	47.6	Plant residues	Woody residue		10	2017	5		74.0927	740.927	3	177.313	1773.13	3	139.312	60	30								0.872595	0.00666628
741	31	Lixin Chen	Forest	128.47	47.6	Plant residues	Woody residue		10	2017	10		78.1284	781.284	3	208.459	2084.59	3	166.816	60	30								0.981394	0.00666687
742	31	Lixin Chen	Forest	128.47	47.6	Plant residues	Woody residue		10	2017	20		141.704	1417.04	3	334.965	3349.65	3	136.385	60	30								0.860286	0.00666658
743	31	Lixin Chen	Forest	128.47	47.6	Plant residues	Woody residue		10	2017	35		190.76	1907.6	3	430.979	4309.79	3	125.928	60	30								0.815043	0.00666668
744	31	Lixin Chen	Forest	128.47	47.6	Plant residues	Woody residue		10	2017	60		279.994	2799.94	3	453.893	4538.93	3	62.1078	60	30								0.483093	0.00666653
745	31	Lixin Chen	Forest	128.47	47.6	Plant residues	Woody residue		10	2017	90		338.734	3387.34	3	477.29	4772.9	3	40.9041	60	30								0.342909	0.00666659
746	31	Lixin Chen	Forest	128.47	47.6	Plant residues	Woody residue		10	2017	5		78.0156	780.156	3	178.872	1788.72	3	129.277	60	35								0.829757	0.00666693
747	31	Lixin Chen	Forest	128.47	47.6	Plant residues	Woody residue		10	2017	10		143.852	1438.52	3	231.167	2311.67	3	60.6979	60	35								0.474355	0.00666666
748	31	Lixin Chen	Forest	128.47	47.6	Plant residues	Woody residue		10	2017	20		213.891	2138.91	3	253.58	2535.8	3	18.5556	60	35								0.170213	0.00666664
749	31	Lixin Chen	Forest	128.47	47.6	Plant residues	Woody residue		10	2017	35		292.802	2928.02	3	269.455	2694.55	3	-7.97342	60	35								-0.0830952	0.00666674
750	31	Lixin Chen	Forest	128.47	47.6	Plant residues	Woody residue		10	2017	60		327.354	3273.54	3	316.148	3161.48	3	-3.42327	60	35								-0.0348317	0.00666663
751	31	Lixin Chen	Forest	128.47	47.6	Plant residues	Woody residue		10	2017	90		457.16	4571.6	3	340.428	3404.28	3	-25.5341	60	35								-0.29483	0.00666671
752	31	Lixin Chen	Forest	128.47	47.6	Plant residues	Woody residue		10	2017	5		78.0156	780.156	3	179.805	1798.05	3	130.474	60	35								0.834959	0.00666719
753	31	Lixin Chen	Forest	128.47	47.6	Plant residues	Woody residue		10	2017	10		143.852	1438.52	3	246.109	2461.09	3	71.0847	60	35								0.53699	0.0066666
754	31	Lixin Chen	Forest	128.47	47.6	Plant residues	Woody residue		10	2017	20		213.891	2138.91	3	256.381	2563.81	3	19.8654	60	35								0.181198	0.00666661
755	31	Lixin Chen	Forest	128.47	47.6	Plant residues	Woody residue		10	2017	35		292.802	2928.02	3	320.817	3208.17	3	9.56811	60	35								0.0913743	0.00666668
756	31	Lixin Chen	Forest	128.47	47.6	Plant residues	Woody residue		10	2017	60		327.354	3273.54	3	348.833	3488.33	3	6.56127	60	35								0.0635511	0.00666653
757	31	Lixin Chen	Forest	128.47	47.6	Plant residues	Woody residue		10	2017	90		457.16	4571.6	3	478.638	4786.38	3	4.69827	60	35								0.0459111	0.00666669
758	31	Lixin Chen	Forest	128.47	47.6	Plant residues	Woody residue		10	2017	5		78.0156	780.156	3	175.603	1756.03	3	125.087	60	35								0.811312	0.00666689
759	31	Lixin Chen	Forest	128.47	47.6	Plant residues	Woody residue		10	2017	10		143.852	1438.52	3	200.35	2003.5	3	39.2751	60	35								0.331281	0.00666657
760	31	Lixin Chen	Forest	128.47	47.6	Plant residues	Woody residue		10	2017	20		213.891	2138.91	3	247.043	2470.43	3	15.4994	60	35								0.144096	0.00666655
761	31	Lixin Chen	Forest	128.47	47.6	Plant residues	Woody residue		10	2017	35		292.802	2928.02	3	268.521	2685.21	3	-8.29236	60	35								-0.0865675	0.0066666
762	31	Lixin Chen	Forest	128.47	47.6	Plant residues	Woody residue		10	2017	60		327.354	3273.54	3	288.599	2885.99	3	-11.8388	60	35								-0.126004	0.00666661
763	31	Lixin Chen	Forest	128.47	47.6	Plant residues	Woody residue		10	2017	90		457.16	4571.6	3	314.28	3142.8	3	-31.2537	60	35								-0.374749	0.00666667
764	31	Lixin Chen	Forest	128.47	47.6	Plant residues	Woody residue		10	2017	5		78.0156	780.156	3	197.549	1975.49	3	153.217	60	35								0.929073	0.00666704
765	31	Lixin Chen	Forest	128.47	47.6	Plant residues	Woody residue		10	2017	10		143.852	1438.52	3	235.837	2358.37	3	63.9437	60	35								0.494356	0.00666666
766	31	Lixin Chen	Forest	128.47	47.6	Plant residues	Woody residue		10	2017	20		213.891	2138.91	3	243.307	2433.07	3	13.753	60	35								0.128857	0.00666672
767	31	Lixin Chen	Forest	128.47	47.6	Plant residues	Woody residue		10	2017	35		292.802	2928.02	3	316.615	3166.15	3	8.13289	60	35								0.0781899	0.00666652
768	31	Lixin Chen	Forest	128.47	47.6	Plant residues	Woody residue		10	2017	60		327.354	3273.54	3	317.082	3170.82	3	-3.138	60	35								-0.0318817	0.00666654
769	31	Lixin Chen	Forest	128.47	47.6	Plant residues	Woody residue		10	2017	90		457.16	4571.6	3	404.397	4043.97	3	-11.5414	60	35								-0.122636	0.00666672
770	31	Lixin Chen	Forest	128.47	47.6	Plant residues	Woody residue		10	2017	5		78.0156	780.156	3	192.412	1924.12	3	146.633	60	35								0.902725	0.00666694
771	31	Lixin Chen	Forest	128.47	47.6	Plant residues	Woody residue		10	2017	10		143.852	1438.52	3	213.891	2138.91	3	48.6881	60	35								0.396682	0.00666654
772	31	Lixin Chen	Forest	128.47	47.6	Plant residues	Woody residue		10	2017	20		213.891	2138.91	3	239.105	2391.05	3	11.7882	60	35								0.111436	0.00666677
773	31	Lixin Chen	Forest	128.47	47.6	Plant residues	Woody residue		10	2017	35		292.802	2928.02	3	280.195	2801.95	3	-4.30565	60	35								-0.0440108	0.0066665
774	31	Lixin Chen	Forest	128.47	47.6	Plant residues	Woody residue		10	2017	60		327.354	3273.54	3	289.533	2895.33	3	-11.5535	60	35								-0.122773	0.00666652
775	31	Lixin Chen	Forest	128.47	47.6	Plant residues	Woody residue		10	2017	90		457.16	4571.6	3	415.603	4156.03	3	-9.09014	60	35								-0.095303	0.00666662
776	32	Mengruo Wang	Grassland	116.4	43.3	Plant residues	Herb residue		15	2013	7		13.2058	132.058	4	22.5484	225.484	4	70.7466	60	5	1.616	0.146	11.0685					0.534975	0.00500196
777	32	Mengruo Wang	Grassland	116.4	43.3	Plant residues	Herb residue		15	2013	14		15.3869	153.869	4	22.3884	223.884	4	45.5026	60	5	1.616	0.146	11.0685					0.375002	0.00500142
778	32	Mengruo Wang	Grassland	116.4	43.3	Plant residues	Herb residue		15	2013	21		12.8968	128.968	4	23.4073	234.073	4	81.4967	60	5	1.616	0.146	11.0685					0.59604	0.0050018
779	32	Mengruo Wang	Grassland	116.4	43.3	Plant residues	Herb residue		15	2013	28		6.90317	69.0317	4	19.7383	197.383	4	185.93	60	5	1.616	0.146	11.0685					1.05059	0.00499833
780	32	Mengruo Wang	Grassland	116.4	43.3	Plant residues	Herb residue		15	2013	35		12.5823	125.823	4	25.4284	254.284	4	102.097	60	5	1.616	0.146	11.0685					0.703584	0.0049996
781	32	Mengruo Wang	Grassland	116.4	43.3	Plant residues	Herb residue		15	2013	42		10.0977	100.977	4	19.4293	194.293	4	92.4132	60	5	1.616	0.146	11.0685					0.654429	0.00500125
782	32	Mengruo Wang	Grassland	116.4	43.3	Plant residues	Herb residue		15	2013	7		8.53445	85.3445	4	27.2197	272.197	4	218.939	60	5	1.338	0.133	10.0602					1.15989	0.00499766
783	32	Mengruo Wang	Grassland	116.4	43.3	Plant residues	Herb residue		15	2013	14		9.5478	95.478	4	25.8919	258.919	4	171.182	60	5	1.338	0.133	10.0602					0.997602	0.00500066
784	32	Mengruo Wang	Grassland	116.4	43.3	Plant residues	Herb residue		15	2013	21		9.39331	93.9331	4	26.9108	269.108	4	186.488	60	5	1.338	0.133	10.0602					1.05257	0.00499822
785	32	Mengruo Wang	Grassland	116.4	43.3	Plant residues	Herb residue		15	2013	28		4.56751	45.6751	4	22.085	220.85	4	383.523	60	5	1.338	0.133	10.0602					1.57582	0.00500106
786	32	Mengruo Wang	Grassland	116.4	43.3	Plant residues	Herb residue		15	2013	35		5.58086	55.8086	4	20.7682	207.682	4	272.132	60	5	1.338	0.133	10.0602					1.31405	0.00499959
787	32	Mengruo Wang	Grassland	116.4	43.3	Plant residues	Herb residue		15	2013	42		5.42085	54.2085	4	18.2725	182.725	4	237.078	60	5	1.338	0.133	10.0602					1.21509	0.00499853
788	32	Mengruo Wang	Grassland	116.4	43.3	Plant residues	Herb residue		15	2013	7		20.3767	203.767	4	53.0475	530.475	4	160.334	60	10	1.616	0.146	11.0685					0.956771	0.00500102
789	32	Mengruo Wang	Grassland	116.4	43.3	Plant residues	Herb residue		15	2013	14		21.4438	214.438	4	51.7732	517.732	4	141.437	60	10	1.616	0.146	11.0685					0.881424	0.00499878
790	32	Mengruo Wang	Grassland	116.4	43.3	Plant residues	Herb residue		15	2013	21		22.4917	224.917	4	55.1663	551.663	4	145.274	60	10	1.616	0.146	11.0685					0.897187	0.00499992
791	32	Mengruo Wang	Grassland	116.4	43.3	Plant residues	Herb residue		15	2013	28		10.72	107.2	4	49.2248	492.248	4	359.188	60	10	1.616	0.146	11.0685					1.52429	0.00499949
792	32	Mengruo Wang	Grassland	116.4	43.3	Plant residues	Herb residue		15	2013	35		16.4466	164.466	4	52.6179	526.179	4	219.931	60	10	1.616	0.146	11.0685					1.16292	0.0050011
793	32	Mengruo Wang	Grassland	116.4	43.3	Plant residues	Herb residue		15	2013	42		19.8397	198.397	4	42.0091	420.091	4	111.743	60	10	1.616	0.146	11.0685					0.750184	0.00500012
794	32	Mengruo Wang	Grassland	116.4	43.3	Plant residues	Herb residue		15	2013	7		19.2137	192.137	4	55.3773	553.773	4	188.218	60	10	1.338	0.133	10.0602					1.05853	0.00499923
795	32	Mengruo Wang	Grassland	116.4	43.3	Plant residues	Herb residue		15	2013	14		20.2693	202.693	4	45.9392	459.392	4	126.644	60	10	1.338	0.133	10.0602					0.818222	0.00500036
796	32	Mengruo Wang	Grassland	116.4	43.3	Plant residues	Herb residue		15	2013	21		20.1619	201.619	4	46.9986	469.986	4	133.106	60	10	1.338	0.133	10.0602					0.846327	0.00499961
797	32	Mengruo Wang	Grassland	116.4	43.3	Plant residues	Herb residue		15	2013	28		14.2204	142.204	4	43.3908	433.908	4	205.13	60	10	1.338	0.133	10.0602					1.1156	0.00499988
798	32	Mengruo Wang	Grassland	116.4	43.3	Plant residues	Herb residue		15	2013	35		16.4505	164.505	4	45.617	456.17	4	177.299	60	10	1.338	0.133	10.0602					1.01995	0.00500033
799	32	Mengruo Wang	Grassland	116.4	43.3	Plant residues	Herb residue		15	2013	42		17.5022	175.022	4	39.6793	396.793	4	126.71	60	10	1.338	0.133	10.0602					0.818507	0.00499955
800	32	Mengruo Wang	Grassland	116.4	43.3	Plant residues	Herb residue		15	2013	7		19.3383	193.383	4	72.1025	721.025	4	272.848	60	15	1.616	0.146	11.0685					1.31601	0.00500038
801	32	Mengruo Wang	Grassland	116.4	43.3	Plant residues	Herb residue		15	2013	14		24.333	243.33	4	63.6499	636.499	4	161.579	60	15	1.616	0.146	11.0685					0.961566	0.00499938
802	32	Mengruo Wang	Grassland	116.4	43.3	Plant residues	Herb residue		15	2013	21		22.2839	222.839	4	69.7972	697.972	4	213.218	60	15	1.616	0.146	11.0685					1.14172	0.00499932
803	32	Mengruo Wang	Grassland	116.4	43.3	Plant residues	Herb residue		15	2013	28		10.5016	105.016	4	44.952	449.52	4	328.049	60	15	1.616	0.146	11.0685					1.45403	0.00499883
804	32	Mengruo Wang	Grassland	116.4	43.3	Plant residues	Herb residue		15	2013	35		16.0085	160.085	4	34.4504	344.504	4	115.2	60	15	1.616	0.146	11.0685					0.766358	0.00500031
805	32	Mengruo Wang	Grassland	116.4	43.3	Plant residues	Herb residue		15	2013	42		14.8559	148.559	4	31.7609	317.609	4	113.793	60	15	1.616	0.146	11.0685					0.759835	0.00500119
806	32	Mengruo Wang	Grassland	116.4	43.3	Plant residues	Herb residue		15	2013	7		15.6243	156.243	4	64.6745	646.745	4	313.934	60	15	1.338	0.133	10.0602					1.42055	0.00499841
807	32	Mengruo Wang	Grassland	116.4	43.3	Plant residues	Herb residue		15	2013	14		18.826	188.26	4	60.3202	603.202	4	220.408	60	15	1.338	0.133	10.0602					1.16442	0.00500106
808	32	Mengruo Wang	Grassland	116.4	43.3	Plant residues	Herb residue		15	2013	21		18.826	188.26	4	66.5955	665.955	4	253.741	60	15	1.338	0.133	10.0602					1.26341	0.00500136
809	32	Mengruo Wang	Grassland	116.4	43.3	Plant residues	Herb residue		15	2013	28		10.5016	105.016	4	51.7396	517.396	4	392.683	60	15	1.338	0.133	10.0602					1.59467	0.00499905
810	32	Mengruo Wang	Grassland	116.4	43.3	Plant residues	Herb residue		15	2013	35		18.826	188.26	4	46.1046	461.046	4	144.898	60	15	1.338	0.133	10.0602					0.895683	0.00500052
811	32	Mengruo Wang	Grassland	116.4	43.3	Plant residues	Herb residue		15	2013	42		21.8997	218.997	4	43.7994	437.994	4	100	60	15	1.338	0.133	10.0602					0.693124	0.00500011
812	32	Mengruo Wang	Grassland	116.4	43.3	Plant residues	Herb residue		15	2013	7		18.8127	188.127	4	94.7866	947.866	4	403.845	60	20	1.616	0.146	11.0685					1.61708	0.00499936
813	32	Mengruo Wang	Grassland	116.4	43.3	Plant residues	Herb residue		15	2013	14		19.963	199.63	4	91.2616	912.616	4	357.154	60	20	1.616	0.146	11.0685					1.51985	0.00499914
814	32	Mengruo Wang	Grassland	116.4	43.3	Plant residues	Herb residue		15	2013	21		36.3081	363.081	4	73.71	737.1	4	103.013	60	20	1.616	0.146	11.0685					0.7081	0.00500028
815	32	Mengruo Wang	Grassland	116.4	43.3	Plant residues	Herb residue		15	2013	28		26.5491	265.491	4	57.3286	573.286	4	115.934	60	20	1.616	0.146	11.0685					0.769815	0.00500028
816	32	Mengruo Wang	Grassland	116.4	43.3	Plant residues	Herb residue		15	2013	35		21.4654	214.654	4	51.4659	514.659	4	139.762	60	20	1.616	0.146	11.0685					0.874498	0.00500155
817	32	Mengruo Wang	Grassland	116.4	43.3	Plant residues	Herb residue		15	2013	42		22.876	228.76	4	40.9279	409.279	4	78.9121	60	20	1.616	0.146	11.0685					0.581726	0.00500112
818	32	Mengruo Wang	Grassland	116.4	43.3	Plant residues	Herb residue		15	2013	7		15.9553	159.553	4	81.9288	819.288	4	413.49	60	20	1.338	0.133	10.0602					1.63608	0.00500163
819	32	Mengruo Wang	Grassland	116.4	43.3	Plant residues	Herb residue		15	2013	14		24.5083	245.083	4	73.7285	737.285	4	200.831	60	20	1.338	0.133	10.0602					1.1014	0.00500048
820	32	Mengruo Wang	Grassland	116.4	43.3	Plant residues	Herb residue		15	2013	21		27.6065	276.065	4	70.2035	702.035	4	154.301	60	20	1.338	0.133	10.0602					0.933336	0.00500026
821	32	Mengruo Wang	Grassland	116.4	43.3	Plant residues	Herb residue		15	2013	28		16.809	168.09	4	60.8351	608.351	4	261.92	60	20	1.338	0.133	10.0602					1.28625	0.00500071
822	32	Mengruo Wang	Grassland	116.4	43.3	Plant residues	Herb residue		15	2013	35		20.6861	206.861	4	54.9717	549.717	4	165.742	60	20	1.338	0.133	10.0602					0.977367	0.00500079
823	32	Mengruo Wang	Grassland	116.4	43.3	Plant residues	Herb residue		15	2013	42		22.876	228.76	4	44.4338	444.338	4	94.2375	60	20	1.338	0.133	10.0602					0.663917	0.00500042
824	32	Mengruo Wang	Grassland	116.4	43.3	Plant residues	Herb residue		15	2013	7		19.6776	196.776	4	115.677	1156.77	4	487.862	60	25	1.616	0.146	11.0685					1.7713	0.00500064
825	32	Mengruo Wang	Grassland	116.4	43.3	Plant residues	Herb residue		15	2013	14		25.1604	251.604	4	76.6444	766.444	4	204.623	60	25	1.616	0.146	11.0685					1.11392	0.00499974
826	32	Mengruo Wang	Grassland	116.4	43.3	Plant residues	Herb residue		15	2013	21		32.7098	327.098	4	54.7744	547.744	4	67.4554	60	25	1.616	0.146	11.0685					0.515535	0.00499963
827	32	Mengruo Wang	Grassland	116.4	43.3	Plant residues	Herb residue		15	2013	28		14.9673	149.673	4	41.6771	416.771	4	178.454	60	25	1.616	0.146	11.0685					1.0241	0.00500136
828	32	Mengruo Wang	Grassland	116.4	43.3	Plant residues	Herb residue		15	2013	35		22.7748	227.748	4	43.6786	436.786	4	91.7845	60	25	1.616	0.146	11.0685					0.651204	0.00499902
829	32	Mengruo Wang	Grassland	116.4	43.3	Plant residues	Herb residue		15	2013	42		28.7779	287.779	4	48.6458	486.458	4	69.0388	60	25	1.616	0.146	11.0685					0.524958	0.00500076
830	32	Mengruo Wang	Grassland	116.4	43.3	Plant residues	Herb residue		15	2013	7		15.9348	159.348	4	95.42	954.2	4	498.814	60	25	1.338	0.133	10.0602					1.78977	0.00499843
831	32	Mengruo Wang	Grassland	116.4	43.3	Plant residues	Herb residue		15	2013	14		25.4213	254.213	4	68.3883	683.883	4	169.02	60	25	1.338	0.133	10.0602					0.989622	0.00499995
832	32	Mengruo Wang	Grassland	116.4	43.3	Plant residues	Herb residue		15	2013	21		29.3557	293.557	4	58.0005	580.005	4	97.5781	60	25	1.338	0.133	10.0602					0.680946	0.00500068
833	32	Mengruo Wang	Grassland	116.4	43.3	Plant residues	Herb residue		15	2013	28		14.7065	147.065	4	35.7418	357.418	4	143.035	60	25	1.338	0.133	10.0602					0.888071	0.00500108
834	32	Mengruo Wang	Grassland	116.4	43.3	Plant residues	Herb residue		15	2013	35		12.3205	123.205	4	29.9997	299.997	4	143.494	60	25	1.338	0.133	10.0602					0.889892	0.00499959
835	32	Mengruo Wang	Grassland	116.4	43.3	Plant residues	Herb residue		15	2013	42		18.1938	181.938	4	29.8066	298.066	4	63.8284	60	25	1.338	0.133	10.0602					0.493651	0.0049994
836	32	Mengruo Wang	Grassland	116.4	43.3	Plant residues	Herb residue		15	2013	7		20.553	205.53	4	127.392	1273.92	4	519.821	60	30	1.616	0.146	11.0685					1.82426	0.00499919
837	32	Mengruo Wang	Grassland	116.4	43.3	Plant residues	Herb residue		15	2013	14		34.5253	345.253	4	75.1704	751.704	4	117.726	60	30	1.616	0.146	11.0685					0.778069	0.00500072
838	32	Mengruo Wang	Grassland	116.4	43.3	Plant residues	Herb residue		15	2013	21		29.917	299.17	4	67.0769	670.769	4	124.21	60	30	1.616	0.146	11.0685					0.807414	0.00500073
839	32	Mengruo Wang	Grassland	116.4	43.3	Plant residues	Herb residue		15	2013	28		18.3397	183.397	4	50.8571	508.571	4	177.306	60	30	1.616	0.146	11.0685					1.01993	0.00500029
840	32	Mengruo Wang	Grassland	116.4	43.3	Plant residues	Herb residue		15	2013	35		23.023	230.23	4	53.2165	532.165	4	131.145	60	30	1.616	0.146	11.0685					0.837884	0.00499963
841	32	Mengruo Wang	Grassland	116.4	43.3	Plant residues	Herb residue		15	2013	42		24.2212	242.212	4	48.6082	486.082	4	100.685	60	30	1.616	0.146	11.0685					0.696568	0.005
842	32	Mengruo Wang	Grassland	116.4	43.3	Plant residues	Herb residue		15	2013	7		18.2304	182.304	4	114.617	1146.17	4	528.716	60	30	1.338	0.133	10.0602					1.83853	0.00500013
843	32	Mengruo Wang	Grassland	116.4	43.3	Plant residues	Herb residue		15	2013	14		29.8801	298.801	4	84.462	844.62	4	182.669	60	30	1.338	0.133	10.0602					1.03911	0.00499988
844	32	Mengruo Wang	Grassland	116.4	43.3	Plant residues	Herb residue		15	2013	21		27.5944	275.944	4	76.3686	763.686	4	176.754	60	30	1.338	0.133	10.0602					1.01798	0.00499934
845	32	Mengruo Wang	Grassland	116.4	43.3	Plant residues	Herb residue		15	2013	28		12.5345	125.345	4	55.5022	555.022	4	342.794	60	30	1.338	0.133	10.0602					1.48789	0.00499783
846	32	Mengruo Wang	Grassland	116.4	43.3	Plant residues	Herb residue		15	2013	35		16.0553	160.553	4	49.7327	497.327	4	209.759	60	30	1.338	0.133	10.0602					1.13065	0.00500126
847	32	Mengruo Wang	Grassland	116.4	43.3	Plant residues	Herb residue		15	2013	42		19.576	195.76	4	43.9631	439.631	4	124.576	60	30	1.338	0.133	10.0602					0.809044	0.00500068
848	33	Jianjun Duan	Cropland	105.44	26.15	Plant residues	Crop residue	5.436	10	2022	1		0.0571429	0.571429	3	7.60047	76.0047	3	13200.8	45	15	1.874	0.199	9.41709	6.62				4.89285	0.00702678
849	33	Jianjun Duan	Cropland	105.44	26.15	Plant residues	Crop residue	5.436	10	2022	5		0.142857	1.42857	3	18.8596	188.596	3	13101.7	45	15	1.874	0.199	9.41709	6.62				4.88195	0.00652827
850	33	Jianjun Duan	Cropland	105.44	26.15	Plant residues	Crop residue	5.436	10	2022	10		0.2	2	3	34.8341	348.341	3	17317	45	15	1.874	0.199	9.41709	6.62				5.16003	0.0066659
851	33	Jianjun Duan	Cropland	105.44	26.15	Plant residues	Crop residue	5.436	10	2022	15		0.314286	3.14286	3	48.448	484.48	3	15315.3	45	15	1.874	0.199	9.41709	6.62				5.03885	0.00658256
852	33	Jianjun Duan	Cropland	105.44	26.15	Plant residues	Crop residue	5.436	10	2022	30		0.657143	6.57143	3	79.0646	790.646	3	11931.6	45	15	1.874	0.199	9.41709	6.62				4.79034	0.00669676
853	33	Jianjun Duan	Cropland	105.44	26.15	Plant residues	Crop residue	5.436	10	2022	60		1.17143	11.7143	3	113.81	1138.1	3	9615.52	45	15	1.874	0.199	9.41709	6.62				4.57667	0.00666098
854	33	Jianjun Duan	Cropland	105.44	26.15	Plant residues	Crop residue	5.436	10	2022	1		0.0571429	0.571429	3	11.5342	115.342	3	20084.8	45	25	1.874	0.199	9.41709	6.62				5.31	0.00702447
855	33	Jianjun Duan	Cropland	105.44	26.15	Plant residues	Crop residue	5.436	10	2022	5		0.326984	3.26984	3	48.2296	482.296	3	14649.8	45	25	1.874	0.199	9.41709	6.62				4.99378	0.00672811
856	33	Jianjun Duan	Cropland	105.44	26.15	Plant residues	Crop residue	5.436	10	2022	10		0.552381	5.52381	3	84.3961	843.961	3	15178.6	45	25	1.874	0.199	9.41709	6.62				5.02973	0.00664287
857	33	Jianjun Duan	Cropland	105.44	26.15	Plant residues	Crop residue	5.436	10	2022	15		0.720635	7.20635	3	107.189	1071.89	3	14774.3	45	25	1.874	0.199	9.41709	6.62				5.00171	0.00665749
858	33	Jianjun Duan	Cropland	105.44	26.15	Plant residues	Crop residue	5.436	10	2022	30		1.0381	10.381	3	154.589	1545.89	3	14791.6	45	25	1.874	0.199	9.41709	6.62				5.00347	0.00667957
859	33	Jianjun Duan	Cropland	105.44	26.15	Plant residues	Crop residue	5.436	10	2022	60		1.63175	16.3175	3	201.923	2019.23	3	12274.6	45	25	1.874	0.199	9.41709	6.62				4.81808	0.0066584
860	33	Jianjun Duan	Cropland	105.44	26.15	Plant residues	Crop residue	5.436	10	2022	1		0.0571429	0.571429	3	14.419	144.19	3	25133.2	45	35	1.874	0.199	9.41709	6.62				5.53325	0.00702724
861	33	Jianjun Duan	Cropland	105.44	26.15	Plant residues	Crop residue	5.436	10	2022	5		0.422222	4.22222	3	57.4085	574.085	3	13496.8	45	35	1.874	0.199	9.41709	6.62				4.91295	0.00663526
862	33	Jianjun Duan	Cropland	105.44	26.15	Plant residues	Crop residue	5.436	10	2022	10		0.790476	7.90476	3	97.5084	975.084	3	12235.4	45	35	1.874	0.199	9.41709	6.62				4.81566	0.0066668
863	33	Jianjun Duan	Cropland	105.44	26.15	Plant residues	Crop residue	5.436	10	2022	15		1.09206	10.9206	3	130.529	1305.29	3	11852.5	45	35	1.874	0.199	9.41709	6.62				4.78358	0.00665452
864	33	Jianjun Duan	Cropland	105.44	26.15	Plant residues	Crop residue	5.436	10	2022	30		1.91746	19.1746	3	201.791	2017.91	3	10423.9	45	35	1.874	0.199	9.41709	6.62				4.65647	0.00667707
865	33	Jianjun Duan	Cropland	105.44	26.15	Plant residues	Crop residue	5.436	10	2022	60		3.54286	35.4286	3	286.887	2868.87	3	7997.63	45	35	1.874	0.199	9.41709	6.62				4.39411	0.00666109
866	34	Ziying Gan	Forest	117.9	27.55	Plant residues	Woody residue	0.492	10	2022	1		0.042512	0.42512	3	0.0224244	0.224244	3	-47.2516	60	25	1.23	0.207	5.94203				330.86	-0.670158	0.00563926
867	34	Ziying Gan	Forest	117.9	27.55	Plant residues	Woody residue	0.492	10	2022	3		0.102946	1.02946	3	0.0829445	0.829445	3	-19.4294	60	25	1.23	0.207	5.94203				330.86	-0.215888	0.00623871
868	34	Ziying Gan	Forest	117.9	27.55	Plant residues	Woody residue	0.492	10	2022	5		0.23358	2.3358	3	0.173446	1.73446	3	-25.7446	60	25	1.23	0.207	5.94203				330.86	-0.30203	0.00643908
869	34	Ziying Gan	Forest	117.9	27.55	Plant residues	Woody residue	0.492	10	2022	7		0.424348	4.24348	3	0.223987	2.23987	3	-47.2163	60	25	1.23	0.207	5.94203				330.86	-0.638087	0.00648609
870	34	Ziying Gan	Forest	117.9	27.55	Plant residues	Woody residue	0.492	10	2022	11		0.555539	5.55539	3	0.304937	3.04937	3	-45.1097	60	25	1.23	0.207	5.94203				330.86	-0.600457	0.00660641
871	34	Ziying Gan	Forest	117.9	27.55	Plant residues	Woody residue	0.492	10	2022	16		0.646598	6.46598	3	0.38606	3.8606	3	-40.2937	60	25	1.23	0.207	5.94203				330.86	-0.516509	0.00676709
872	34	Ziying Gan	Forest	117.9	27.55	Plant residues	Woody residue	0.492	10	2022	23		0.838353	8.38353	3	0.48757	4.8757	3	-41.8419	60	25	1.23	0.207	5.94203				330.86	-0.540703	0.00670997
873	34	Ziying Gan	Forest	117.9	27.55	Plant residues	Woody residue	0.492	10	2022	30		1.01002	10.1002	3	0.60921	6.0921	3	-39.6833	60	25	1.23	0.207	5.94203				330.86	-0.505887	0.00667762
874	34	Ziying Gan	Forest	117.9	27.55	Plant residues	Woody residue	0.492	10	2022	37		1.22182	12.2182	3	0.710677	7.10677	3	-41.8344	60	25	1.23	0.207	5.94203				330.86	-0.541572	0.00664639
875	34	Ziying Gan	Forest	117.9	27.55	Plant residues	Woody residue	0.492	10	2022	47		1.42411	14.2411	3	0.872793	8.72793	3	-38.713	60	25	1.23	0.207	5.94203				330.86	-0.48929	0.0066251
876	34	Ziying Gan	Forest	117.9	27.55	Plant residues	Woody residue	0.492	10	2022	60		1.60696	16.0696	3	0.995592	9.95592	3	-38.0449	60	25	1.23	0.207	5.94203				330.86	-0.478377	0.00670595
877	34	Ziying Gan	Forest	117.9	27.55	Plant residues	Woody residue	0.492	10	2022	75		1.84026	18.4026	3	1.1888	11.888	3	-35.4001	60	25	1.23	0.207	5.94203				330.86	-0.436653	0.00667228
878	34	Ziying Gan	Forest	117.9	27.55	Plant residues	Woody residue	0.492	10	2022	90		2.14372	21.4372	3	1.3319	13.319	3	-37.8694	60	25	1.23	0.207	5.94203				330.86	-0.475992	0.00664424
879	34	Ziying Gan	Forest	117.9	27.55	Plant residues	Woody residue	0.492	10	2022	1		0.042512	0.42512	3	0.0524915	0.524915	3	23.4745	60	25	1.23	0.207	5.94203				330.86	0.190044	0.0059663
880	34	Ziying Gan	Forest	117.9	27.55	Plant residues	Woody residue	0.492	10	2022	3		0.102946	1.02946	3	0.193062	1.93062	3	87.5364	60	25	1.23	0.207	5.94203				330.86	0.627961	0.0063725
881	34	Ziying Gan	Forest	117.9	27.55	Plant residues	Woody residue	0.492	10	2022	5		0.23358	2.3358	3	0.283649	2.83649	3	21.4354	60	25	1.23	0.207	5.94203				330.86	0.193653	0.00646045
882	34	Ziying Gan	Forest	117.9	27.55	Plant residues	Woody residue	0.492	10	2022	7		0.424348	4.24348	3	0.364343	3.64343	3	-14.1406	60	25	1.23	0.207	5.94203				330.86	-0.15258	0.00653121
883	34	Ziying Gan	Forest	117.9	27.55	Plant residues	Woody residue	0.492	10	2022	11		0.555539	5.55539	3	0.42512	4.2512	3	-23.4762	60	25	1.23	0.207	5.94203				330.86	-0.268679	0.00679369
884	34	Ziying Gan	Forest	117.9	27.55	Plant residues	Woody residue	0.492	10	2022	16		0.646598	6.46598	3	0.496306	4.96306	3	-23.2436	60	25	1.23	0.207	5.94203				330.86	-0.26577	0.00675163
885	34	Ziying Gan	Forest	117.9	27.55	Plant residues	Woody residue	0.492	10	2022	23		0.838353	8.38353	3	0.627926	6.27926	3	-25.1	60	25	1.23	0.207	5.94203				330.86	-0.288478	0.00670386
886	34	Ziying Gan	Forest	117.9	27.55	Plant residues	Woody residue	0.492	10	2022	30		1.01002	10.1002	3	0.729436	7.29436	3	-27.78	60	25	1.23	0.207	5.94203				330.86	-0.326032	0.00667582
887	34	Ziying Gan	Forest	117.9	27.55	Plant residues	Woody residue	0.492	10	2022	37		1.22182	12.2182	3	0.870992	8.70992	3	-28.7134	60	25	1.23	0.207	5.94203				330.86	-0.338602	0.00664811
888	34	Ziying Gan	Forest	117.9	27.55	Plant residues	Woody residue	0.492	10	2022	47		1.42411	14.2411	3	1.00313	10.0313	3	-29.5611	60	25	1.23	0.207	5.94203				330.86	-0.350474	0.00662806
889	34	Ziying Gan	Forest	117.9	27.55	Plant residues	Woody residue	0.492	10	2022	60		1.60696	16.0696	3	1.13586	11.3586	3	-29.3159	60	25	1.23	0.207	5.94203				330.86	-0.346856	0.00670264
890	34	Ziying Gan	Forest	117.9	27.55	Plant residues	Woody residue	0.492	10	2022	75		1.84026	18.4026	3	1.31905	13.1905	3	-28.3224	60	25	1.23	0.207	5.94203				330.86	-0.332892	0.00667172
891	34	Ziying Gan	Forest	117.9	27.55	Plant residues	Woody residue	0.492	10	2022	90		2.14372	21.4372	3	1.47213	14.7213	3	-31.328	60	25	1.23	0.207	5.94203				330.86	-0.376051	0.00664519
892	34	Ziying Gan	Forest	117.9	27.55	Plant residues	Woody residue	0.492	10	2022	1		0.042512	0.42512	3	0.032361	0.32361	3	-23.878	60	25	1.23	0.207	5.94203				330.86	-0.295464	0.00581413
893	34	Ziying Gan	Forest	117.9	27.55	Plant residues	Woody residue	0.492	10	2022	3		0.102946	1.02946	3	0.0629855	0.629855	3	-38.8171	60	25	1.23	0.207	5.94203				330.86	-0.491594	0.00616542
894	34	Ziying Gan	Forest	117.9	27.55	Plant residues	Woody residue	0.492	10	2022	5		0.23358	2.3358	3	0.103332	1.03332	3	-55.7615	60	25	1.23	0.207	5.94203				330.86	-0.820592	0.00636233
895	34	Ziying Gan	Forest	117.9	27.55	Plant residues	Woody residue	0.492	10	2022	7		0.424348	4.24348	3	0.133828	1.33828	3	-68.4626	60	25	1.23	0.207	5.94203				330.86	-1.15189	0.00640804
896	34	Ziying Gan	Forest	117.9	27.55	Plant residues	Woody residue	0.492	10	2022	11		0.555539	5.55539	3	0.204671	2.04671	3	-63.1582	60	25	1.23	0.207	5.94203				330.86	-0.997758	0.00655418
897	34	Ziying Gan	Forest	117.9	27.55	Plant residues	Woody residue	0.492	10	2022	16		0.646598	6.46598	3	0.335948	3.35948	3	-48.0438	60	25	1.23	0.207	5.94203				330.86	-0.655235	0.00677749
898	34	Ziying Gan	Forest	117.9	27.55	Plant residues	Woody residue	0.492	10	2022	23		0.838353	8.38353	3	0.437458	4.37458	3	-47.8193	60	25	1.23	0.207	5.94203				330.86	-0.651085	0.00672852
899	34	Ziying Gan	Forest	117.9	27.55	Plant residues	Woody residue	0.492	10	2022	30		1.01002	10.1002	3	0.559098	5.59098	3	-44.6448	60	25	1.23	0.207	5.94203				330.86	-0.591556	0.0066786
900	34	Ziying Gan	Forest	117.9	27.55	Plant residues	Woody residue	0.492	10	2022	37		1.22182	12.2182	3	0.62039	6.2039	3	-49.224	60	25	1.23	0.207	5.94203				330.86	-0.678525	0.00665576
901	34	Ziying Gan	Forest	117.9	27.55	Plant residues	Woody residue	0.492	10	2022	47		1.42411	14.2411	3	0.732566	7.32566	3	-48.5597	60	25	1.23	0.207	5.94203				330.86	-0.664079	0.00662074
902	34	Ziying Gan	Forest	117.9	27.55	Plant residues	Woody residue	0.492	10	2022	60		1.60696	16.0696	3	0.835191	8.35191	3	-48.0265	60	25	1.23	0.207	5.94203				330.86	-0.654693	0.00671916
903	34	Ziying Gan	Forest	117.9	27.55	Plant residues	Woody residue	0.492	10	2022	75		1.84026	18.4026	3	0.968269	9.68269	3	-47.3841	60	25	1.23	0.207	5.94203				330.86	-0.642289	0.00668046
904	34	Ziying Gan	Forest	117.9	27.55	Plant residues	Woody residue	0.492	10	2022	90		2.14372	21.4372	3	1.12143	11.2143	3	-47.6874	60	25	1.23	0.207	5.94203				330.86	-0.648452	0.0066483
905	34	Ziying Gan	Forest	117.9	27.55	Plant residues	Woody residue	0.492	10	2022	1		0.042512	0.42512	3	0.042512	0.42512	3	0	60	25	1.23	0.207	5.94203				330.86	0	0.00576888
906	34	Ziying Gan	Forest	117.9	27.55	Plant residues	Woody residue	0.492	10	2022	3		0.102946	1.02946	3	0.133099	1.33099	3	29.2899	60	25	1.23	0.207	5.94203				330.86	0.25562	0.00632664
907	34	Ziying Gan	Forest	117.9	27.55	Plant residues	Woody residue	0.492	10	2022	5		0.23358	2.3358	3	0.253668	2.53668	3	8.59988	60	25	1.23	0.207	5.94203				330.86	0.0820132	0.00644952
908	34	Ziying Gan	Forest	117.9	27.55	Plant residues	Woody residue	0.492	10	2022	7		0.424348	4.24348	3	0.32421	3.2421	3	-23.5981	60	25	1.23	0.207	5.94203				330.86	-0.26899	0.00652227
909	34	Ziying Gan	Forest	117.9	27.55	Plant residues	Woody residue	0.492	10	2022	11		0.555539	5.55539	3	0.445208	4.45208	3	-19.8603	60	25	1.23	0.207	5.94203				330.86	-0.222694	0.00679013
910	34	Ziying Gan	Forest	117.9	27.55	Plant residues	Woody residue	0.492	10	2022	16		0.646598	6.46598	3	0.536395	5.36395	3	-17.0435	60	25	1.23	0.207	5.94203				330.86	-0.188212	0.00674759
911	34	Ziying Gan	Forest	117.9	27.55	Plant residues	Woody residue	0.492	10	2022	23		0.838353	8.38353	3	0.65795	6.5795	3	-21.5187	60	25	1.23	0.207	5.94203				330.86	-0.241813	0.00670289
912	34	Ziying Gan	Forest	117.9	27.55	Plant residues	Woody residue	0.492	10	2022	30		1.01002	10.1002	3	0.799507	7.99507	3	-20.8424	60	25	1.23	0.207	5.94203				330.86	-0.233094	0.00666667
913	34	Ziying Gan	Forest	117.9	27.55	Plant residues	Woody residue	0.492	10	2022	37		1.22182	12.2182	3	0.941149	9.41149	3	-22.9714	60	25	1.23	0.207	5.94203				330.86	-0.261301	0.00664868
914	34	Ziying Gan	Forest	117.9	27.55	Plant residues	Woody residue	0.492	10	2022	47		1.42411	14.2411	3	1.08331	10.8331	3	-23.931	60	25	1.23	0.207	5.94203				330.86	-0.273735	0.00662952
915	34	Ziying Gan	Forest	117.9	27.55	Plant residues	Woody residue	0.492	10	2022	60		1.60696	16.0696	3	1.21604	12.1604	3	-24.3264	60	25	1.23	0.207	5.94203				330.86	-0.278802	0.00670109
916	34	Ziying Gan	Forest	117.9	27.55	Plant residues	Woody residue	0.492	10	2022	75		1.84026	18.4026	3	1.43932	14.3932	3	-21.787	60	25	1.23	0.207	5.94203				330.86	-0.245817	0.0066713
917	34	Ziying Gan	Forest	117.9	27.55	Plant residues	Woody residue	0.492	10	2022	90		2.14372	21.4372	3	1.67262	16.7262	3	-21.9756	60	25	1.23	0.207	5.94203				330.86	-0.248055	0.0066423
918	34	Ziying Gan	Forest	117.9	27.55	Plant residues	Woody residue	0.492	10	2022	1		0.042512	0.42512	3	0.0525344	0.525344	3	23.5754	60	25	1.23	0.207	5.94203				330.86	0.209092	0.0058511
919	34	Ziying Gan	Forest	117.9	27.55	Plant residues	Woody residue	0.492	10	2022	3		0.102946	1.02946	3	0.0528774	0.528774	3	-48.636	60	25	1.23	0.207	5.94203				330.86	-0.664437	0.00610864
920	34	Ziying Gan	Forest	117.9	27.55	Plant residues	Woody residue	0.492	10	2022	5		0.23358	2.3358	3	0.0934385	0.934385	3	-59.9972	60	25	1.23	0.207	5.94203				330.86	-0.922722	0.0063421
921	34	Ziying Gan	Forest	117.9	27.55	Plant residues	Woody residue	0.492	10	2022	7		0.424348	4.24348	3	0.133785	1.33785	3	-68.4728	60	25	1.23	0.207	5.94203				330.86	-1.15189	0.00640804
922	34	Ziying Gan	Forest	117.9	27.55	Plant residues	Woody residue	0.492	10	2022	11		0.555539	5.55539	3	0.194691	1.94691	3	-64.9545	60	25	1.23	0.207	5.94203				330.86	-1.04777	0.00654605
923	34	Ziying Gan	Forest	117.9	27.55	Plant residues	Woody residue	0.492	10	2022	16		0.646598	6.46598	3	0.265834	2.65834	3	-58.8873	60	25	1.23	0.207	5.94203				330.86	-0.88885	0.00679865
924	34	Ziying Gan	Forest	117.9	27.55	Plant residues	Woody residue	0.492	10	2022	23		0.838353	8.38353	3	0.367216	3.67216	3	-56.198	60	25	1.23	0.207	5.94203				330.86	-0.825656	0.00673732
925	34	Ziying Gan	Forest	117.9	27.55	Plant residues	Woody residue	0.492	10	2022	30		1.01002	10.1002	3	0.44881	4.4881	3	-55.5643	60	25	1.23	0.207	5.94203				330.86	-0.810683	0.00668153
926	34	Ziying Gan	Forest	117.9	27.55	Plant residues	Woody residue	0.492	10	2022	37		1.22182	12.2182	3	0.540254	5.40254	3	-55.7828	60	25	1.23	0.207	5.94203				330.86	-0.816675	0.00665576
927	34	Ziying Gan	Forest	117.9	27.55	Plant residues	Woody residue	0.492	10	2022	47		1.42411	14.2411	3	0.702499	7.02499	3	-50.671	60	25	1.23	0.207	5.94203				330.86	-0.707292	0.006629
928	34	Ziying Gan	Forest	117.9	27.55	Plant residues	Woody residue	0.492	10	2022	60		1.60696	16.0696	3	0.74499	7.4499	3	-53.6397	60	25	1.23	0.207	5.94203				330.86	-0.76874	0.00663453
929	34	Ziying Gan	Forest	117.9	27.55	Plant residues	Woody residue	0.492	10	2022	75		1.84026	18.4026	3	0.9182	9.182	3	-50.1048	60	25	1.23	0.207	5.94203				330.86	-0.695323	0.00668121
930	34	Ziying Gan	Forest	117.9	27.55	Plant residues	Woody residue	0.492	10	2022	90		2.14372	21.4372	3	1.0413	10.413	3	-51.4255	60	25	1.23	0.207	5.94203				330.86	-0.722491	0.00664784
931	34	Ziying Gan	Forest	117.9	27.55	Plant residues	Woody residue	0.492	10	2022	1		0.042512	0.42512	3	0.0324468	0.324468	3	-23.6762	60	25	1.23	0.207	5.94203				330.86	-0.295464	0.00581413
932	34	Ziying Gan	Forest	117.9	27.55	Plant residues	Woody residue	0.492	10	2022	3		0.102946	1.02946	3	0.0730079	0.730079	3	-29.0816	60	25	1.23	0.207	5.94203				330.86	-0.34427	0.00620698
933	34	Ziying Gan	Forest	117.9	27.55	Plant residues	Woody residue	0.492	10	2022	5		0.23358	2.3358	3	0.12342	1.2342	3	-47.1617	60	25	1.23	0.207	5.94203				330.86	-0.643137	0.00639306
934	34	Ziying Gan	Forest	117.9	27.55	Plant residues	Woody residue	0.492	10	2022	7		0.424348	4.24348	3	0.174046	1.74046	3	-58.985	60	25	1.23	0.207	5.94203				330.86	-0.890678	0.00645258
935	34	Ziying Gan	Forest	117.9	27.55	Plant residues	Woody residue	0.492	10	2022	11		0.555539	5.55539	3	0.254826	2.54826	3	-54.1301	60	25	1.23	0.207	5.94203				330.86	-0.779505	0.00658536
936	34	Ziying Gan	Forest	117.9	27.55	Plant residues	Woody residue	0.492	10	2022	16		0.646598	6.46598	3	0.285793	2.85793	3	-55.8005	60	25	1.23	0.207	5.94203				330.86	-0.816354	0.00679154
937	34	Ziying Gan	Forest	117.9	27.55	Plant residues	Woody residue	0.492	10	2022	23		0.838353	8.38353	3	0.387346	3.87346	3	-53.7968	60	25	1.23	0.207	5.94203				330.86	-0.772593	0.00673448
938	34	Ziying Gan	Forest	117.9	27.55	Plant residues	Woody residue	0.492	10	2022	30		1.01002	10.1002	3	0.478834	4.78834	3	-52.5916	60	25	1.23	0.207	5.94203				330.86	-0.746005	0.0066806
939	34	Ziying Gan	Forest	117.9	27.55	Plant residues	Woody residue	0.492	10	2022	37		1.22182	12.2182	3	0.570321	5.70321	3	-53.3219	60	25	1.23	0.207	5.94203				330.86	-0.762608	0.00665576
940	34	Ziying Gan	Forest	117.9	27.55	Plant residues	Woody residue	0.492	10	2022	47		1.42411	14.2411	3	0.682454	6.82454	3	-52.0785	60	25	1.23	0.207	5.94203				330.86	-0.736195	0.00662844
941	34	Ziying Gan	Forest	117.9	27.55	Plant residues	Woody residue	0.492	10	2022	60		1.60696	16.0696	3	0.795144	7.95144	3	-50.5186	60	25	1.23	0.207	5.94203				330.86	-0.703782	0.00672118
942	34	Ziying Gan	Forest	117.9	27.55	Plant residues	Woody residue	0.492	10	2022	75		1.84026	18.4026	3	0.938245	9.38245	3	-49.0156	60	25	1.23	0.207	5.94203				330.86	-0.673771	0.0066809
943	34	Ziying Gan	Forest	117.9	27.55	Plant residues	Woody residue	0.492	10	2022	90		2.14372	21.4372	3	1.03128	10.3128	3	-51.8931	60	25	1.23	0.207	5.94203				330.86	-0.732144	0.00664778
944	34	Ziying Gan	Forest	117.9	27.55	Plant residues	Woody residue	0.492	10	2022	1		0.042512	0.42512	3	0.0224673	0.224673	3	-47.1508	60	25	1.23	0.207	5.94203				330.86	-0.670158	0.00563926
945	34	Ziying Gan	Forest	117.9	27.55	Plant residues	Woody residue	0.492	10	2022	3		0.102946	1.02946	3	0.0829445	0.829445	3	-19.4294	60	25	1.23	0.207	5.94203				330.86	-0.215888	0.00623871
946	34	Ziying Gan	Forest	117.9	27.55	Plant residues	Woody residue	0.492	10	2022	5		0.23358	2.3358	3	0.183554	1.83554	3	-21.4171	60	25	1.23	0.207	5.94203				330.86	-0.240385	0.00641033
947	34	Ziying Gan	Forest	117.9	27.55	Plant residues	Woody residue	0.492	10	2022	7		0.424348	4.24348	3	0.234138	2.34138	3	-44.8242	60	25	1.23	0.207	5.94203				330.86	-0.594412	0.00649108
948	34	Ziying Gan	Forest	117.9	27.55	Plant residues	Woody residue	0.492	10	2022	11		0.555539	5.55539	3	0.314917	3.14917	3	-43.3133	60	25	1.23	0.207	5.94203				330.86	-0.568196	0.00660982
949	34	Ziying Gan	Forest	117.9	27.55	Plant residues	Woody residue	0.492	10	2022	16		0.646598	6.46598	3	0.375994	3.75994	3	-41.8504	60	25	1.23	0.207	5.94203				330.86	-0.542757	0.00676895
950	34	Ziying Gan	Forest	117.9	27.55	Plant residues	Woody residue	0.492	10	2022	23		0.838353	8.38353	3	0.507614	5.07614	3	-39.451	60	25	1.23	0.207	5.94203				330.86	-0.500537	0.00670889
951	34	Ziying Gan	Forest	117.9	27.55	Plant residues	Woody residue	0.492	10	2022	30		1.01002	10.1002	3	0.639149	6.39149	3	-36.7192	60	25	1.23	0.207	5.94203				330.86	-0.457801	0.00667711
952	34	Ziying Gan	Forest	117.9	27.55	Plant residues	Woody residue	0.492	10	2022	37		1.22182	12.2182	3	0.740787	7.40787	3	-39.3701	60	25	1.23	0.207	5.94203				330.86	-0.500244	0.00664677
953	34	Ziying Gan	Forest	117.9	27.55	Plant residues	Woody residue	0.492	10	2022	47		1.42411	14.2411	3	0.922991	9.22991	3	-35.1882	60	25	1.23	0.207	5.94203				330.86	-0.433596	0.00662633
954	34	Ziying Gan	Forest	117.9	27.55	Plant residues	Woody residue	0.492	10	2022	60		1.60696	16.0696	3	1.0457	10.457	3	-34.9264	60	25	1.23	0.207	5.94203				330.86	-0.429396	0.00670467
955	34	Ziying Gan	Forest	117.9	27.55	Plant residues	Woody residue	0.492	10	2022	75		1.84026	18.4026	3	1.23887	12.3887	3	-32.6794	60	25	1.23	0.207	5.94203				330.86	-0.395461	0.00667205
956	34	Ziying Gan	Forest	117.9	27.55	Plant residues	Woody residue	0.492	10	2022	90		2.14372	21.4372	3	1.40202	14.0202	3	-34.5987	60	25	1.23	0.207	5.94203				330.86	-0.424773	0.00664474
957	34	Ziying Gan	Forest	117.9	27.55	Plant residues	Woody residue	0.492	10	2022	1		0.042512	0.42512	3	0.062471	0.62471	3	46.949	60	25	1.23	0.207	5.94203				330.86	0.365934	0.00600619
958	34	Ziying Gan	Forest	117.9	27.55	Plant residues	Woody residue	0.492	10	2022	3		0.102946	1.02946	3	0.122991	1.22991	3	19.471	60	25	1.23	0.207	5.94203				330.86	0.177455	0.0063147
959	34	Ziying Gan	Forest	117.9	27.55	Plant residues	Woody residue	0.492	10	2022	5		0.23358	2.3358	3	0.173532	1.73532	3	-25.7079	60	25	1.23	0.207	5.94203				330.86	-0.296266	0.00640219
960	34	Ziying Gan	Forest	117.9	27.55	Plant residues	Woody residue	0.492	10	2022	7		0.424348	4.24348	3	0.223987	2.23987	3	-47.2163	60	25	1.23	0.207	5.94203				330.86	-0.638087	0.00648609
961	34	Ziying Gan	Forest	117.9	27.55	Plant residues	Woody residue	0.492	10	2022	11		0.555539	5.55539	3	0.334919	3.34919	3	-39.7129	60	25	1.23	0.207	5.94203				330.86	-0.506638	0.00661604
962	34	Ziying Gan	Forest	117.9	27.55	Plant residues	Woody residue	0.492	10	2022	16		0.646598	6.46598	3	0.416041	4.16041	3	-35.657	60	25	1.23	0.207	5.94203				330.86	-0.441661	0.00676206
963	34	Ziying Gan	Forest	117.9	27.55	Plant residues	Woody residue	0.492	10	2022	23		0.838353	8.38353	3	0.547661	5.47661	3	-34.6741	60	25	1.23	0.207	5.94203				330.86	-0.424743	0.00670697
964	34	Ziying Gan	Forest	117.9	27.55	Plant residues	Woody residue	0.492	10	2022	30		1.01002	10.1002	3	0.659236	6.59236	3	-34.7303	60	25	1.23	0.207	5.94203				330.86	-0.426982	0.00667679
965	34	Ziying Gan	Forest	117.9	27.55	Plant residues	Woody residue	0.492	10	2022	37		1.22182	12.2182	3	0.790856	7.90856	3	-35.2722	60	25	1.23	0.207	5.94203				330.86	-0.434946	0.00664734
966	34	Ziying Gan	Forest	117.9	27.55	Plant residues	Woody residue	0.492	10	2022	47		1.42411	14.2411	3	0.902946	9.02946	3	-36.5957	60	25	1.23	0.207	5.94203				330.86	-0.455503	0.00662585
967	34	Ziying Gan	Forest	117.9	27.55	Plant residues	Woody residue	0.492	10	2022	60		1.60696	16.0696	3	1.0356	10.356	3	-35.5555	60	25	1.23	0.207	5.94203				330.86	-0.439002	0.00670491
968	34	Ziying Gan	Forest	117.9	27.55	Plant residues	Woody residue	0.492	10	2022	75		1.84026	18.4026	3	1.20881	12.0881	3	-34.3132	60	25	1.23	0.207	5.94203				330.86	-0.419972	0.00667218
969	34	Ziying Gan	Forest	117.9	27.55	Plant residues	Woody residue	0.615	10	2022	90		2.14372	21.4372	3	1.32184	13.2184	3	-38.3389	60	25	1.23	0.207	5.94203				330.86	-0.483528	0.00664416
970	35	Zenzu Tang	Cropland	111.26	28.55	Root exudates	Monosaccharide	0.5476	10	2017	1		18.2526	182.526	4	24.9413	249.413	4	36.6451		25	1.369	0.151	9.06623	5.04	14.3			0.312184	0.00499898
971	35	Zenzu Tang	Cropland	111.26	28.55	Root exudates	Monosaccharide	0.5476	10	2017	2		28.3139	283.139	4	36.5187	365.187	4	28.9781		25	1.369	0.151	9.06623	5.04	14.3			0.254476	0.00499943
972	35	Zenzu Tang	Cropland	111.26	28.55	Root exudates	Monosaccharide	0.5476	10	2017	3		38.3747	383.747	4	58.0211	580.211	4	51.196		25	1.369	0.151	9.06623	5.04	14.3			0.413399	0.00499926
973	35	Zenzu Tang	Cropland	111.26	28.55	Root exudates	Monosaccharide	0.5476	10	2017	4		48.4343	484.343	4	88.8979	888.979	4	83.5432		25	1.369	0.151	9.06623	5.04	14.3			0.607288	0.0049997
974	35	Zenzu Tang	Cropland	111.26	28.55	Root exudates	Monosaccharide	0.5476	10	2017	5		61.8458	618.458	4	126.529	1265.29	4	104.588		25	1.369	0.151	9.06623	5.04	14.3			0.715824	0.00500036
975	35	Zenzu Tang	Cropland	111.26	28.55	Root exudates	Monosaccharide	0.5476	10	2017	6		68.5522	685.522	4	159.198	1591.98	4	132.228		25	1.369	0.151	9.06623	5.04	14.3			0.842556	0.00499992
976	35	Zenzu Tang	Cropland	111.26	28.55	Root exudates	Monosaccharide	0.5476	10	2017	7		76.9331	769.331	4	188.626	1886.26	4	145.182		25	1.369	0.151	9.06623	5.04	14.3			0.896831	0.00499991
977	35	Zenzu Tang	Cropland	111.26	28.55	Root exudates	Monosaccharide	0.5476	10	2017	8		83.6378	836.378	4	208.359	2083.59	4	149.12		25	1.369	0.151	9.06623	5.04	14.3			0.912765	0.00500014
978	35	Zenzu Tang	Cropland	111.26	28.55	Root exudates	Monosaccharide	0.5476	10	2017	9		92.0199	920.199	4	224.943	2249.43	4	144.45		25	1.369	0.151	9.06623	5.04	14.3			0.893841	0.00499993
979	35	Zenzu Tang	Cropland	111.26	28.55	Root exudates	Monosaccharide	0.5476	10	2017	10		98.7255	987.255	4	234.865	2348.65	4	137.897		25	1.369	0.151	9.06623	5.04	14.3			0.866673	0.00500015
980	35	Zenzu Tang	Cropland	111.26	28.55	Root exudates	Monosaccharide	0.5476	10	2017	14		113.812	1138.12	4	251.445	2514.45	4	120.931		25	1.369	0.151	9.06623	5.04	14.3			0.792676	0.00500001
981	35	Zenzu Tang	Cropland	111.26	28.55	Root exudates	Monosaccharide	0.5476	10	2017	17		135.597	1355.97	4	279.574	2795.74	4	106.179		25	1.369	0.151	9.06623	5.04	14.3			0.72358	0.00500004
982	35	Zenzu Tang	Cropland	111.26	28.55	Root exudates	Monosaccharide	0.5476	10	2017	20		157.384	1573.84	4	304.394	3043.94	4	93.409		25	1.369	0.151	9.06623	5.04	14.3			0.659634	0.00499981
983	35	Zenzu Tang	Cropland	111.26	28.55	Root exudates	Monosaccharide	0.5476	10	2017	25.14		187.554	1875.54	4	340.953	3409.53	4	81.7893		25	1.369	0.151	9.06623	5.04	14.3			0.597678	0.00499985
984	35	Zenzu Tang	Cropland	111.26	28.55	Root exudates	Monosaccharide	0.5476	10	2017	30.0325		209.34	2093.4	4	360.901	3609.01	4	72.3996		25	1.369	0.151	9.06623	5.04	14.3			0.544644	0.00499999
985	35	Zenzu Tang	Cropland	111.26	28.55	Root exudates	Monosaccharide	0.5476	10	2017	60.2029		336.7	3367	4	534.739	5347.39	4	58.8179		25	1.369	0.151	9.06623	5.04	14.3			0.462586	0.00500001
986	36	Qingyan Qiu	Forest	116.18	25.33	Root exudates	Monosaccharide	1	10	2019	1		0.324582	3.24582	3	1.79158	17.9158	3	451.963	60	25	0.633	0.027	23.4444	4.04			117.89	1.70726	0.00655746
987	36	Qingyan Qiu	Forest	116.18	25.33	Root exudates	Monosaccharide	1	10	2019	2		1.79016	17.9016	3	2.5233	25.233	3	40.954	60	25	0.633	0.027	23.4444	4.04			117.89	0.343233	0.00665874
988	36	Qingyan Qiu	Forest	116.18	25.33	Root exudates	Monosaccharide	1	10	2019	4		3.25574	32.5574	3	3.98817	39.8817	3	22.4967	60	25	0.633	0.027	23.4444	4.04			117.89	0.20279	0.00667821
989	36	Qingyan Qiu	Forest	116.18	25.33	Root exudates	Monosaccharide	1	10	2019	5		3.98675	39.8675	3	4.72025	47.2025	3	18.3983	60	25	0.633	0.027	23.4444	4.04			117.89	0.16877	0.00667168
990	36	Qingyan Qiu	Forest	116.18	25.33	Root exudates	Monosaccharide	1	10	2019	7		3.98357	39.8357	3	6.18441	61.8441	3	55.248	60	25	0.633	0.027	23.4444	4.04			117.89	0.439679	0.00665567
991	36	Qingyan Qiu	Forest	116.18	25.33	Root exudates	Monosaccharide	1	10	2019	9		4.71423	47.1423	3	7.64822	76.4822	3	62.2368	60	25	0.633	0.027	23.4444	4.04			117.89	0.483907	0.00666276
992	36	Qingyan Qiu	Forest	116.18	25.33	Root exudates	Monosaccharide	1	10	2019	13		6.90906	69.0906	3	12.0439	120.439	3	74.3202	60	25	0.633	0.027	23.4444	4.04			117.89	0.555742	0.00666542
993	36	Qingyan Qiu	Forest	116.18	25.33	Root exudates	Monosaccharide	1	10	2019	21		10.5663	105.663	3	15.7007	157.007	3	48.5931	60	25	0.633	0.027	23.4444	4.04			117.89	0.396083	0.00666877
994	36	Qingyan Qiu	Forest	116.18	25.33	Root exudates	Monosaccharide	1	10	2019	29		15.6898	156.898	3	22.2909	222.909	3	42.0727	60	25	0.633	0.027	23.4444	4.04			117.89	0.351159	0.00666637
995	36	Qingyan Qiu	Forest	116.18	25.33	Root exudates	Monosaccharide	1	10	2019	39		18.61	186.1	3	25.2114	252.114	3	35.4728	60	25	0.633	0.027	23.4444	4.04			117.89	0.303581	0.0066664
996	36	Qingyan Qiu	Forest	116.18	25.33	Root exudates	Monosaccharide	1	10	2019	48		20.7988	207.988	3	27.3999	273.999	3	31.738	60	25	0.633	0.027	23.4444	4.04			117.89	0.275638	0.00666699
997	36	Qingyan Qiu	Forest	116.18	25.33	Root exudates	Monosaccharide	1	10	2019	54		21.5241	215.241	3	28.1252	281.252	3	30.6685	60	25	0.633	0.027	23.4444	4.04			117.89	0.26749	0.00666661
998	36	Qingyan Qiu	Forest	116.18	25.33	Root exudates	Monosaccharide	1	10	2019	59		21.517	215.17	3	27.385	273.85	3	27.2713	60	25	0.633	0.027	23.4444	4.04			117.89	0.241152	0.00666881
999	36	Qingyan Qiu	Forest	116.18	25.33	Root exudates	Monosaccharide	1	10	2019	1		3.25857	32.5857	3	3.99242	39.9242	3	22.5206	60	25	0.614	0.028	21.9286	4.02			253.71	0.202872	0.00666537
1000	36	Qingyan Qiu	Forest	116.18	25.33	Root exudates	Monosaccharide	1	10	2019	2		5.45764	54.5764	3	6.19114	61.9114	3	13.4398	60	25	0.614	0.028	21.9286	4.02			253.71	0.126014	0.00666803
1001	36	Qingyan Qiu	Forest	116.18	25.33	Root exudates	Monosaccharide	1	10	2019	4		6.92322	69.2322	3	8.38915	83.8915	3	21.1741	60	25	0.614	0.028	21.9286	4.02			253.71	0.192072	0.00666457
1002	36	Qingyan Qiu	Forest	116.18	25.33	Root exudates	Monosaccharide	1	10	2019	5		9.12087	91.2087	3	9.85472	98.5472	3	8.04583	60	25	0.614	0.028	21.9286	4.02			253.71	0.0773995	0.00666255
1003	36	Qingyan Qiu	Forest	116.18	25.33	Root exudates	Monosaccharide	1	10	2019	7		12.0524	120.524	3	13.5194	135.194	3	12.1718	60	25	0.614	0.028	21.9286	4.02			253.71	0.114865	0.00666605
1004	36	Qingyan Qiu	Forest	116.18	25.33	Root exudates	Monosaccharide	1	10	2019	9		15.7174	157.174	3	16.4505	164.505	3	4.66453	60	25	0.614	0.028	21.9286	4.02			253.71	0.0456433	0.00666753
1005	36	Qingyan Qiu	Forest	116.18	25.33	Root exudates	Monosaccharide	1	10	2019	13		23.0467	230.467	3	23.7802	237.802	3	3.18265	60	25	0.614	0.028	21.9286	4.02			253.71	0.0313093	0.00666753
1006	36	Qingyan Qiu	Forest	116.18	25.33	Root exudates	Monosaccharide	1	10	2019	21		42.8405	428.405	3	39.9061	399.061	3	-6.84946	60	25	0.614	0.028	21.9286	4.02			253.71	-0.0709456	0.00666733
1007	36	Qingyan Qiu	Forest	116.18	25.33	Root exudates	Monosaccharide	1	10	2019	29		58.9661	589.661	3	52.3649	523.649	3	-11.1948	60	25	0.614	0.028	21.9286	4.02			253.71	-0.118723	0.00666648
1008	36	Qingyan Qiu	Forest	116.18	25.33	Root exudates	Monosaccharide	1	10	2019	39		67.7542	677.542	3	61.8866	618.866	3	-8.66015	60	25	0.614	0.028	21.9286	4.02			253.71	-0.0905734	0.0066666
1009	36	Qingyan Qiu	Forest	116.18	25.33	Root exudates	Monosaccharide	1	10	2019	48		78.0118	780.118	3	71.4097	714.097	3	-8.46304	60	25	0.614	0.028	21.9286	4.02			253.71	-0.0884247	0.0066665
1010	36	Qingyan Qiu	Forest	116.18	25.33	Root exudates	Monosaccharide	1	10	2019	54		85.3379	853.379	3	78.0033	780.033	3	-8.59478	60	25	0.614	0.028	21.9286	4.02			253.71	-0.0898726	0.00666657
1011	36	Qingyan Qiu	Forest	116.18	25.33	Root exudates	Monosaccharide	1	10	2019	59		91.9327	919.327	3	83.1311	831.311	3	-9.57396	60	25	0.614	0.028	21.9286	4.02			253.71	-0.100642	0.00666637
1012	36	Qingyan Qiu	Forest	116.18	25.33	Root exudates	Monosaccharide	1	10	2019	1		0.409	4.09	3	0.324936	3.24936	3	-20.5535	60	25	1.2	0.045	26.6667	4.07			227.83	-0.22989	0.00658121
1013	36	Qingyan Qiu	Forest	116.18	25.33	Root exudates	Monosaccharide	1	10	2019	2		0.323166	3.23166	3	3.991	39.91	3	1134.97	60	25	1.2	0.045	26.6667	4.07			227.83	2.51414	0.00660336
1014	36	Qingyan Qiu	Forest	116.18	25.33	Root exudates	Monosaccharide	1	10	2019	4		0.413	4.13	3	5.45587	54.5587	3	1221.03	60	25	1.2	0.045	26.6667	4.07			227.83	2.58102	0.00662331
1015	36	Qingyan Qiu	Forest	116.18	25.33	Root exudates	Monosaccharide	1	10	2019	5		0.417	4.17	3	6.18724	61.8724	3	1383.75	60	25	1.2	0.045	26.6667	4.07			227.83	2.69712	0.00671803
1016	36	Qingyan Qiu	Forest	116.18	25.33	Root exudates	Monosaccharide	1	10	2019	7		0.313608	3.13608	3	8.3849	83.849	3	2573.69	60	25	1.2	0.045	26.6667	4.07			227.83	3.28481	0.00657831
1017	36	Qingyan Qiu	Forest	116.18	25.33	Root exudates	Monosaccharide	1	10	2019	9		0.308298	3.08298	3	9.84941	98.4941	3	3094.77	60	25	1.2	0.045	26.6667	4.07			227.83	3.46503	0.00671077
1018	36	Qingyan Qiu	Forest	116.18	25.33	Root exudates	Monosaccharide	1	10	2019	13		3.23166	32.3166	3	14.2444	142.444	3	340.775	60	25	1.2	0.045	26.6667	4.07			227.83	1.48323	0.00666067
1019	36	Qingyan Qiu	Forest	116.18	25.33	Root exudates	Monosaccharide	1	10	2019	21		6.15432	61.5432	3	23.7692	237.692	3	286.22	60	25	1.2	0.045	26.6667	4.07			227.83	1.35128	0.00666262
1020	36	Qingyan Qiu	Forest	116.18	25.33	Root exudates	Monosaccharide	1	10	2019	29		9.07521	90.7521	3	31.0935	310.935	3	242.621	60	25	1.2	0.045	26.6667	4.07			227.83	1.23149	0.00666948
1021	36	Qingyan Qiu	Forest	116.18	25.33	Root exudates	Monosaccharide	1	10	2019	39		8.32932	83.2932	3	35.4807	354.807	3	325.974	60	25	1.2	0.045	26.6667	4.07			227.83	1.44925	0.00666728
1022	36	Qingyan Qiu	Forest	116.18	25.33	Root exudates	Monosaccharide	1	10	2019	48		6.85419	68.5419	3	39.1362	391.362	3	470.982	60	25	1.2	0.045	26.6667	4.07			227.83	1.74221	0.00666346
1023	36	Qingyan Qiu	Forest	116.18	25.33	Root exudates	Monosaccharide	1	10	2019	54		5.38011	53.8011	3	42.062	420.62	3	681.805	60	25	1.2	0.045	26.6667	4.07			227.83	2.05646	0.00666635
1024	36	Qingyan Qiu	Forest	116.18	25.33	Root exudates	Monosaccharide	1	10	2019	59		1.79193	17.9193	3	44.2554	442.554	3	2369.71	60	25	1.2	0.045	26.6667	4.07			227.83	3.20664	0.00665998
1025	36	Qingyan Qiu	Forest	116.18	25.33	Root exudates	Monosaccharide	1	10	2019	1		3.25715	32.5715	3	0.41	4.1	3	-87.4123	60	25	1.313	0.085	15.4471	3.92			268.59	-2.0724	0.00667281
1026	36	Qingyan Qiu	Forest	116.18	25.33	Root exudates	Monosaccharide	1	10	2019	2		4.72273	47.2273	3	1.05595	10.5595	3	-77.641	60	25	1.313	0.085	15.4471	3.92			268.59	-1.49796	0.00668773
1027	36	Qingyan Qiu	Forest	116.18	25.33	Root exudates	Monosaccharide	1	10	2019	4		5.45481	54.5481	3	3.25467	32.5467	3	-40.3339	60	25	1.313	0.085	15.4471	3.92			268.59	-0.51634	0.00665033
1028	36	Qingyan Qiu	Forest	116.18	25.33	Root exudates	Monosaccharide	1	10	2019	5		5.45339	54.5339	3	3.9864	39.864	3	-26.9006	60	25	1.313	0.085	15.4471	3.92			268.59	-0.313378	0.00666969
1029	36	Qingyan Qiu	Forest	116.18	25.33	Root exudates	Monosaccharide	1	10	2019	7		6.91826	69.1826	3	6.1837	61.837	3	-10.6177	60	25	1.313	0.085	15.4471	3.92			268.59	-0.112161	0.00666428
1030	36	Qingyan Qiu	Forest	116.18	25.33	Root exudates	Monosaccharide	1	10	2019	9		9.11556	91.1556	3	7.64893	76.4893	3	-16.0894	60	25	1.313	0.085	15.4471	3.92			268.59	-0.175456	0.00667046
1031	36	Qingyan Qiu	Forest	116.18	25.33	Root exudates	Monosaccharide	1	10	2019	13		13.5112	135.112	3	12.0446	120.446	3	-10.855	60	25	1.313	0.085	15.4471	3.92			268.59	-0.114855	0.00666341
1032	36	Qingyan Qiu	Forest	116.18	25.33	Root exudates	Monosaccharide	1	10	2019	21		20.1014	201.014	3	21.5684	215.684	3	7.29797	60	25	1.313	0.085	15.4471	3.92			268.59	0.0704412	0.00666695
1033	36	Qingyan Qiu	Forest	116.18	25.33	Root exudates	Monosaccharide	1	10	2019	29		27.4257	274.257	3	27.4257	274.257	3	0	60	25	1.313	0.085	15.4471	3.92			268.59	0	0.00666861
1034	36	Qingyan Qiu	Forest	116.18	25.33	Root exudates	Monosaccharide	1	10	2019	39		29.6131	296.131	3	30.3462	303.462	3	2.47574	60	25	1.313	0.085	15.4471	3.92			268.59	0.0244513	0.00666687
1035	36	Qingyan Qiu	Forest	116.18	25.33	Root exudates	Monosaccharide	1	10	2019	48		34.7352	347.352	3	32.5347	325.347	3	-6.33504	60	25	1.313	0.085	15.4471	3.92			268.59	-0.0654314	0.0066666
1036	36	Qingyan Qiu	Forest	116.18	25.33	Root exudates	Monosaccharide	1	10	2019	54		36.9272	369.272	3	34.727	347.27	3	-5.95804	60	25	1.313	0.085	15.4471	3.92			268.59	-0.0614255	0.00666778
1037	36	Qingyan Qiu	Forest	116.18	25.33	Root exudates	Monosaccharide	1	10	2019	59		39.1213	391.213	3	36.187	361.87	3	-7.50062	60	25	1.313	0.085	15.4471	3.92			268.59	-0.0779595	0.00666705
1038	37	Hao Wang	Forest	117.27	27.33	Root exudates	Monosaccharide	0.1	10	2020	85		0.378215	23.4493	3	0.378215	17.3601	3	-25.9677	60	25	4.1	0.21	19.8	4.8			463.3	-0.300702	0.000247246
1039	37	Hao Wang	Forest	117.27	27.33	Root exudates	Monosaccharide	0.2	10	2020	85		0.378215	23.4493	3	0.302572	11.5356	3	-50.8065	60	25	4.1	0.21	19.8	4.8			463.3	-0.709051	0.000312804
1040	37	Hao Wang	Forest	117.27	27.33	Root exudates	Monosaccharide	0.4	10	2020	85		0.378215	23.4493	3	0.378215	9.11498	3	-61.129	60	25	4.1	0.21	19.8	4.8			463.3	-0.945498	0.000667506
1041	37	Hao Wang	Forest	117.27	27.33	Root exudates	Monosaccharide	0.1	10	2020	85		0.413733	21.9202	3	1.99416	11.0711	3	-49.4938	60	25	2.88	0.17	16.57	4.85			220.18	-0.683161	0.0108885
1042	37	Hao Wang	Forest	117.27	27.33	Root exudates	Monosaccharide	0.2	10	2020	85		0.413733	21.9202	3	0.639652	14.1801	3	-35.3105	60	25	2.88	0.17	16.57	4.85			220.18	-0.435567	0.000795644
1043	37	Hao Wang	Forest	117.27	27.33	Root exudates	Monosaccharide	0.4	10	2020	85		0.413733	21.9202	3	0.413807	8.03427	3	-63.3476	60	25	2.88	0.17	16.57	4.85			220.18	-1.00421	0.000985609
1044	37	Hao Wang	Forest	117.27	27.33	Root exudates	Monosaccharide	0.1	10	2020	85		0.638135	32.7475	3	0.375374	12.4544	3	-61.9684	60	25	5.67	0.27	20.63	4.72			423.42	-0.967182	0.000437829
1045	37	Hao Wang	Forest	117.27	27.33	Root exudates	Monosaccharide	0.2	10	2020	85		0.638135	32.7475	3	0.337836	12.432	3	-62.0367	60	25	5.67	0.27	20.63	4.72			423.42	-0.96879	0.000376695
1046	37	Hao Wang	Forest	117.27	27.33	Root exudates	Monosaccharide	0.4	10	2020	85		0.638135	32.7475	3	0.375374	12.4085	3	-62.1085	60	25	5.67	0.27	20.63	4.72			423.42	-0.9704	0.000439834
1047	38	Aimeng Li	Cropland	123.58	41.83	Plant residues	Crop residue	20.813	10	2019	5		0.182844	1.82844	3	4.26502	42.6502	3	2232.6	40	18	1.07	0.11	9.73	6.44				3.14871	0.00656609
1048	38	Aimeng Li	Cropland	123.58	41.83	Plant residues	Crop residue	20.813	10	2019	60		2.63188	26.3188	3	79.6439	796.439	3	2926.12	40	18	1.07	0.11	9.73	6.44				3.40982	0.00666127
1049	38	Aimeng Li	Cropland	123.58	41.83	Plant residues	Crop residue	20.813	10	2019	140		5.4426	54.426	3	137.259	1372.59	3	2421.94	40	18	1.07	0.11	9.73	6.44				3.22754	0.00666304
1050	38	Aimeng Li	Cropland	123.58	41.83	Plant residues	Crop residue	20.813	10	2019	300		9.90694	99.0694	3	188.134	1881.34	3	1799.02	40	18	1.07	0.11	9.73	6.44				2.94391	0.00666854
1051	38	Aimeng Li	Cropland	123.58	41.83	Plant residues	Crop residue	20.813	10	2019	360		11.2055	112.055	3	195.06	1950.6	3	1640.75	40	18	1.07	0.11	9.73	6.44				2.85686	0.00666905
1052	38	Aimeng Li	Cropland	123.58	41.83	Plant residues	Crop residue	20.813	10	2019	450		13.0967	130.967	3	200.658	2006.58	3	1432.13	40	18	1.07	0.11	9.73	6.44				2.72922	0.00666826
1053	38	Aimeng Li	Cropland	123.58	41.83	Plant residues	Crop residue	20.813	10	2019	5		0.182177	1.82177	3	2.89585	28.9585	3	1489.59	40	25	1.07	0.11	9.73	6.44				2.76708	0.00660302
1054	38	Aimeng Li	Cropland	123.58	41.83	Plant residues	Crop residue	20.813	10	2019	60		4.82665	48.2665	3	108.396	1083.96	3	2145.79	40	25	1.07	0.11	9.73	6.44				3.11157	0.00667106
1055	38	Aimeng Li	Cropland	123.58	41.83	Plant residues	Crop residue	20.813	10	2019	140		9.13682	91.3682	3	175.594	1755.94	3	1821.83	40	25	1.07	0.11	9.73	6.44				2.95584	0.0066687
1056	38	Aimeng Li	Cropland	123.58	41.83	Plant residues	Crop residue	20.813	10	2019	300		13.7166	137.166	3	212.78	2127.8	3	1451.26	40	25	1.07	0.11	9.73	6.44				2.74162	0.00666812
1057	38	Aimeng Li	Cropland	123.58	41.83	Plant residues	Crop residue	20.813	10	2019	360		14.6689	146.689	3	216.967	2169.67	3	1379.1	40	25	1.07	0.11	9.73	6.44				2.69401	0.00666721
1058	38	Aimeng Li	Cropland	123.58	41.83	Plant residues	Crop residue	20.813	10	2019	450		15.8667	158.667	3	219.827	2198.27	3	1285.46	40	25	1.07	0.11	9.73	6.44				2.6286	0.00666802
1059	38	Aimeng Li	Cropland	123.58	41.83	Plant residues	Crop residue	20.813	10	2019	5		0.179058	1.79058	3	4.8635	48.635	3	2616.15	40	18	1.703	0.196	8.69	6.39				3.30203	0.0066999
1060	38	Aimeng Li	Cropland	123.58	41.83	Plant residues	Crop residue	20.813	10	2019	60		4.88611	48.8611	3	110.097	1100.97	3	2153.27	40	18	1.703	0.196	8.69	6.39				3.11499	0.00667231
1061	38	Aimeng Li	Cropland	123.58	41.83	Plant residues	Crop residue	20.813	10	2019	140		9.82612	98.2612	3	185.317	1853.17	3	1785.96	40	18	1.703	0.196	8.69	6.39				2.93704	0.00666949
1062	38	Aimeng Li	Cropland	123.58	41.83	Plant residues	Crop residue	20.813	10	2019	300		16.9551	169.551	3	223.773	2237.73	3	1219.8	40	18	1.703	0.196	8.69	6.39				2.58007	0.00666854
1063	38	Aimeng Li	Cropland	123.58	41.83	Plant residues	Crop residue	20.813	10	2019	360		19.2561	192.561	3	229.318	2293.18	3	1090.89	40	18	1.703	0.196	8.69	6.39				2.47729	0.00666811
1064	38	Aimeng Li	Cropland	123.58	41.83	Plant residues	Crop residue	20.813	10	2019	450		22.1347	221.347	3	234.902	2349.02	3	961.238	40	18	1.703	0.196	8.69	6.39				2.36201	0.0066651
1065	38	Aimeng Li	Cropland	123.58	41.83	Plant residues	Crop residue	20.813	10	2019	5		0.293679	2.93679	3	4.86163	48.6163	3	1555.43	40	25	1.703	0.196	8.69	6.39				2.80563	0.00657384
1066	38	Aimeng Li	Cropland	123.58	41.83	Plant residues	Crop residue	20.813	10	2019	60		7.0639	70.639	3	136.044	1360.44	3	1825.9	40	25	1.703	0.196	8.69	6.39				2.95797	0.0066627
1067	38	Aimeng Li	Cropland	123.58	41.83	Plant residues	Crop residue	20.813	10	2019	140		12.8064	128.064	3	212.631	2126.31	3	1560.35	40	25	1.703	0.196	8.69	6.39				2.80964	0.00666872
1068	38	Aimeng Li	Cropland	123.58	41.83	Plant residues	Crop residue	20.813	10	2019	300		19.3623	193.623	3	245.624	2456.24	3	1168.57	40	25	1.703	0.196	8.69	6.39				2.54049	0.00666587
1069	38	Aimeng Li	Cropland	123.58	41.83	Plant residues	Crop residue	20.813	10	2019	360		20.8609	208.609	3	248.436	2484.36	3	1090.91	40	25	1.703	0.196	8.69	6.39				2.4773	0.00666645
1070	38	Aimeng Li	Cropland	123.58	41.83	Plant residues	Crop residue	20.813	10	2019	450		22.8222	228.222	3	252.656	2526.56	3	1007.06	40	25	1.703	0.196	8.69	6.39				2.4043	0.00666619
1071	39	Feng Liu	Cropland	112.18	28.07	Plant residues	Crop residue	2.5	10	2022	2		1.91806	19.1806	3	1.71639	17.1639	3	-10.5142		25	2.187	0.161	13.5839	6.26	8.8			-0.111287	0.00668918
1072	39	Feng Liu	Cropland	112.18	28.07	Plant residues	Crop residue	2.5	10	2022	5		3.784	37.84	3	4.44035	44.4035	3	17.3453		25	2.187	0.161	13.5839	6.26	8.8			0.159873	0.00665962
1073	39	Feng Liu	Cropland	112.18	28.07	Plant residues	Crop residue	2.5	10	2022	7		5.18357	51.8357	3	6.25691	62.5691	3	20.7065		25	2.187	0.161	13.5839	6.26	8.8			0.188124	0.00666472
1074	39	Feng Liu	Cropland	112.18	28.07	Plant residues	Crop residue	2.5	10	2022	9		7.04952	70.4952	3	8.67742	86.7742	3	23.0925		25	2.187	0.161	13.5839	6.26	8.8			0.207648	0.00666897
1075	39	Feng Liu	Cropland	112.18	28.07	Plant residues	Crop residue	2.5	10	2022	14		9.8482	98.482	3	11.4031	114.031	3	15.7891		25	2.187	0.161	13.5839	6.26	8.8			0.146608	0.00666627
1076	39	Feng Liu	Cropland	112.18	28.07	Plant residues	Crop residue	2.5	10	2022	18		14.048	140.48	3	15.6414	156.414	3	11.3422		25	2.187	0.161	13.5839	6.26	8.8			0.107416	0.00666719
1077	39	Feng Liu	Cropland	112.18	28.07	Plant residues	Crop residue	2.5	10	2022	21		18.2488	182.488	3	20.7882	207.882	3	13.9158		25	2.187	0.161	13.5839	6.26	8.8			0.130266	0.00666767
1078	39	Feng Liu	Cropland	112.18	28.07	Plant residues	Crop residue	2.5	10	2022	26		19.1784	191.784	3	27.7469	277.469	3	44.6781		25	2.187	0.161	13.5839	6.26	8.8			0.369364	0.00666808
1079	39	Feng Liu	Cropland	112.18	28.07	Plant residues	Crop residue	2.5	10	2022	31		22.4432	224.432	3	33.8017	338.017	3	50.61		25	2.187	0.161	13.5839	6.26	8.8			0.409541	0.00666538
1080	39	Feng Liu	Cropland	112.18	28.07	Plant residues	Crop residue	2.5	10	2022	33		22.9089	229.089	3	39.556	395.56	3	72.6665		25	2.187	0.161	13.5839	6.26	8.8			0.546188	0.00666763
1081	39	Feng Liu	Cropland	112.18	28.07	Plant residues	Crop residue	2.5	10	2022	34		22.9076	229.076	3	41.676	416.76	3	81.9313		25	2.187	0.161	13.5839	6.26	8.8			0.598439	0.00666789
1082	39	Feng Liu	Cropland	112.18	28.07	Plant residues	Crop residue	2.5	10	2022	37		23.8396	238.396	3	43.4943	434.943	3	82.4456		25	2.187	0.161	13.5839	6.26	8.8			0.601258	0.00666605
1083	39	Feng Liu	Cropland	112.18	28.07	Plant residues	Crop residue	2.5	10	2022	42		26.6376	266.376	3	47.7361	477.361	3	79.2055		25	2.187	0.161	13.5839	6.26	8.8			0.583347	0.00666773
1084	39	Feng Liu	Cropland	112.18	28.07	Plant residues	Crop residue	2.5	10	2022	47		30.3695	303.695	3	51.3728	513.728	3	69.159		25	2.187	0.161	13.5839	6.26	8.8			0.525657	0.00666628
1085	39	Feng Liu	Cropland	112.18	28.07	Plant residues	Crop residue	2.5	10	2022	52		34.1014	341.014	3	56.2191	562.191	3	64.8586		25	2.187	0.161	13.5839	6.26	8.8			0.499928	0.00666659
1086	39	Feng Liu	Cropland	112.18	28.07	Plant residues	Crop residue	2.5	10	2022	57		37.3662	373.662	3	61.3671	613.671	3	64.2314		25	2.187	0.161	13.5839	6.26	8.8			0.496111	0.00666771
1087	39	Feng Liu	Cropland	112.18	28.07	Plant residues	Crop residue	2.5	10	2022	62		41.5652	415.652	3	65.6071	656.071	3	57.8415		25	2.187	0.161	13.5839	6.26	8.8			0.456424	0.00666777
1088	39	Feng Liu	Cropland	112.18	28.07	Plant residues	Crop residue	2.5	10	2022	63		43.4325	434.325	3	68.3311	683.311	3	57.3272		25	2.187	0.161	13.5839	6.26	8.8			0.453167	0.00666626
1089	39	Feng Liu	Cropland	112.18	28.07	Plant residues	Crop residue	2.5	10	2022	69		46.23	462.3	3	72.5729	725.729	3	56.9821		25	2.187	0.161	13.5839	6.26	8.8			0.450964	0.00666639
1090	39	Feng Liu	Cropland	112.18	28.07	Plant residues	Crop residue	2.5	10	2022	74		50.8962	508.962	3	78.3272	783.272	3	53.8958		25	2.187	0.161	13.5839	6.26	8.8			0.431108	0.00666745
1091	39	Feng Liu	Cropland	112.18	28.07	Plant residues	Crop residue	2.5	10	2022	79		55.562	555.62	3	82.5672	825.672	3	48.6037		25	2.187	0.161	13.5839	6.26	8.8			0.396111	0.00666667
1092	39	Feng Liu	Cropland	112.18	28.07	Plant residues	Crop residue	2.5	10	2022	85		61.1618	611.618	3	88.9249	889.249	3	45.3927		25	2.187	0.161	13.5839	6.26	8.8			0.374267	0.00666607
1093	39	Feng Liu	Cropland	112.18	28.07	Plant residues	Crop residue	2.5	10	2022	89		65.8283	658.283	3	94.0723	940.723	3	42.9056		25	2.187	0.161	13.5839	6.26	8.8			0.357015	0.00666673
1094	39	Feng Liu	Cropland	112.18	28.07	Plant residues	Crop residue	2.5	10	2022	93		70.9624	709.624	3	98.9162	989.162	3	39.3924		25	2.187	0.161	13.5839	6.26	8.8			0.332126	0.00666675
1095	39	Feng Liu	Cropland	112.18	28.07	Plant residues	Crop residue	2.5	10	2022	95		71.8949	718.949	3	100.733	1007.33	3	40.1119		25	2.187	0.161	13.5839	6.26	8.8			0.337267	0.006666
1096	39	Feng Liu	Cropland	112.18	28.07	Plant residues	Crop residue	2.5	10	2022	97		73.7618	737.618	3	102.551	1025.51	3	39.0301		25	2.187	0.161	13.5839	6.26	8.8			0.329517	0.00666642
1097	39	Feng Liu	Cropland	112.18	28.07	Plant residues	Crop residue	2.5	10	2022	99		75.1609	751.609	3	104.972	1049.72	3	39.6633		25	2.187	0.161	13.5839	6.26	8.8			0.334061	0.00666645
1098	39	Feng Liu	Cropland	112.18	28.07	Plant residues	Crop residue	2.5	10	2022	104		78.4255	784.255	3	109.516	1095.16	3	39.6429		25	2.187	0.161	13.5839	6.26	8.8			0.333915	0.00666725
1099	39	Feng Liu	Cropland	112.18	28.07	Plant residues	Crop residue	2.5	10	2022	109		81.6908	816.908	3	114.967	1149.67	3	40.7338		25	2.187	0.161	13.5839	6.26	8.8			0.341701	0.00666676
1100	39	Feng Liu	Cropland	112.18	28.07	Plant residues	Crop residue	2.5	10	2022	114		86.3568	863.568	3	118.605	1186.05	3	37.343		25	2.187	0.161	13.5839	6.26	8.8			0.317309	0.00666662
1101	39	Feng Liu	Cropland	112.18	28.07	Plant residues	Crop residue	2.5	10	2022	119		88.2205	882.205	3	122.544	1225.44	3	38.9064		25	2.187	0.161	13.5839	6.26	8.8			0.328636	0.00666645
1102	39	Feng Liu	Cropland	112.18	28.07	Plant residues	Crop residue	2.5	10	2022	125		91.018	910.18	3	125.878	1258.78	3	38.3003		25	2.187	0.161	13.5839	6.26	8.8			0.324256	0.00666692
1103	39	Feng Liu	Cropland	112.18	28.07	Plant residues	Crop residue	2.5	10	2022	2		2.85238	28.5238	3	4.13337	41.3337	3	44.9095		25	2.27	0.166	13.6747	6.59	10.09			0.370983	0.00665716
1104	39	Feng Liu	Cropland	112.18	28.07	Plant residues	Crop residue	2.5	10	2022	5		5.65219	56.5219	3	5.95052	59.5052	3	5.27806		25	2.27	0.166	13.6747	6.59	10.09			0.0515498	0.00666319
1105	39	Feng Liu	Cropland	112.18	28.07	Plant residues	Crop residue	2.5	10	2022	7		7.05176	70.5176	3	8.67507	86.7507	3	23.0198		25	2.27	0.166	13.6747	6.59	10.09			0.207134	0.00666862
1106	39	Feng Liu	Cropland	112.18	28.07	Plant residues	Crop residue	2.5	10	2022	9		9.38498	93.8498	3	11.3984	113.984	3	21.4541		25	2.27	0.166	13.6747	6.59	10.09			0.194325	0.00666429
1107	39	Feng Liu	Cropland	112.18	28.07	Plant residues	Crop residue	2.5	10	2022	14		12.1837	121.837	3	15.0292	150.292	3	23.3553		25	2.27	0.166	13.6747	6.59	10.09			0.209858	0.00666492
1108	39	Feng Liu	Cropland	112.18	28.07	Plant residues	Crop residue	2.5	10	2022	18		15.4494	154.494	3	18.9664	189.664	3	22.7643		25	2.27	0.166	13.6747	6.59	10.09			0.205104	0.0066685
1109	39	Feng Liu	Cropland	112.18	28.07	Plant residues	Crop residue	2.5	10	2022	21		17.7824	177.824	3	25.0194	250.194	3	40.6976		25	2.27	0.166	13.6747	6.59	10.09			0.341449	0.00666618
1110	39	Feng Liu	Cropland	112.18	28.07	Plant residues	Crop residue	2.5	10	2022	26		21.047	210.47	3	30.7696	307.696	3	46.1946		25	2.27	0.166	13.6747	6.59	10.09			0.379782	0.00666762
1111	39	Feng Liu	Cropland	112.18	28.07	Plant residues	Crop residue	2.5	10	2022	31		24.7789	247.789	3	36.2187	362.187	3	46.1675		25	2.27	0.166	13.6747	6.59	10.09			0.379587	0.00666712
1112	39	Feng Liu	Cropland	112.18	28.07	Plant residues	Crop residue	2.5	10	2022	33		25.2446	252.446	3	41.9724	419.724	3	66.2629		25	2.27	0.166	13.6747	6.59	10.09			0.508375	0.00666503
1113	39	Feng Liu	Cropland	112.18	28.07	Plant residues	Crop residue	2.5	10	2022	34		26.1769	261.769	3	44.3953	443.953	3	69.5972		25	2.27	0.166	13.6747	6.59	10.09			0.528246	0.00666818
1114	39	Feng Liu	Cropland	112.18	28.07	Plant residues	Crop residue	2.5	10	2022	37		27.576	275.76	3	46.8181	468.181	3	69.7785		25	2.27	0.166	13.6747	6.59	10.09			0.529322	0.00666792
1115	39	Feng Liu	Cropland	112.18	28.07	Plant residues	Crop residue	2.5	10	2022	42		31.3081	313.081	3	50.7582	507.582	3	62.1248		25	2.27	0.166	13.6747	6.59	10.09			0.483196	0.00666736
1116	39	Feng Liu	Cropland	112.18	28.07	Plant residues	Crop residue	2.5	10	2022	47		34.1059	341.059	3	54.9994	549.994	3	61.2607		25	2.27	0.166	13.6747	6.59	10.09			0.477842	0.00666757
1117	39	Feng Liu	Cropland	112.18	28.07	Plant residues	Crop residue	2.5	10	2022	52		39.706	397.06	3	58.3332	583.332	3	46.9129		25	2.27	0.166	13.6747	6.59	10.09			0.384666	0.006667
1118	39	Feng Liu	Cropland	112.18	28.07	Plant residues	Crop residue	2.5	10	2022	57		43.4379	434.379	3	64.0869	640.869	3	47.537		25	2.27	0.166	13.6747	6.59	10.09			0.388907	0.00666729
1119	39	Feng Liu	Cropland	112.18	28.07	Plant residues	Crop residue	2.5	10	2022	62		48.1038	481.038	3	66.8162	668.162	3	38.8999		25	2.27	0.166	13.6747	6.59	10.09			0.328577	0.00666651
1120	39	Feng Liu	Cropland	112.18	28.07	Plant residues	Crop residue	2.5	10	2022	63		49.9709	499.709	3	68.3311	683.311	3	36.7417		25	2.27	0.166	13.6747	6.59	10.09			0.312921	0.00666644
1121	39	Feng Liu	Cropland	112.18	28.07	Plant residues	Crop residue	2.5	10	2022	69		54.6371	546.371	3	73.1768	731.768	3	33.9324		25	2.27	0.166	13.6747	6.59	10.09			0.29217	0.00666731
1122	39	Feng Liu	Cropland	112.18	28.07	Plant residues	Crop residue	2.5	10	2022	74		59.7699	597.699	3	78.0237	780.237	3	30.5401		25	2.27	0.166	13.6747	6.59	10.09			0.266513	0.00666632
1123	39	Feng Liu	Cropland	112.18	28.07	Plant residues	Crop residue	2.5	10	2022	79		64.9023	649.023	3	82.2649	822.649	3	26.752		25	2.27	0.166	13.6747	6.59	10.09			0.237067	0.00666606
1124	39	Feng Liu	Cropland	112.18	28.07	Plant residues	Crop residue	2.5	10	2022	85		71.4373	714.373	3	87.1101	871.101	3	21.9391		25	2.27	0.166	13.6747	6.59	10.09			0.198356	0.00666695
1125	39	Feng Liu	Cropland	112.18	28.07	Plant residues	Crop residue	2.5	10	2022	89		77.037	770.37	3	93.1672	931.672	3	20.9383		25	2.27	0.166	13.6747	6.59	10.09			0.190108	0.00666714
1126	39	Feng Liu	Cropland	112.18	28.07	Plant residues	Crop residue	2.5	10	2022	93		82.1711	821.711	3	97.1032	971.032	3	18.172		25	2.27	0.166	13.6747	6.59	10.09			0.16697	0.00666638
1127	39	Feng Liu	Cropland	112.18	28.07	Plant residues	Crop residue	2.5	10	2022	95		83.5707	835.707	3	99.2238	992.238	3	18.7304		25	2.27	0.166	13.6747	6.59	10.09			0.171683	0.00666632
1128	39	Feng Liu	Cropland	112.18	28.07	Plant residues	Crop residue	2.5	10	2022	97		85.9046	859.046	3	100.738	1007.38	3	17.2675		25	2.27	0.166	13.6747	6.59	10.09			0.159281	0.00666641
1129	39	Feng Liu	Cropland	112.18	28.07	Plant residues	Crop residue	2.5	10	2022	99		87.3041	873.041	3	103.765	1037.65	3	18.8545		25	2.27	0.166	13.6747	6.59	10.09			0.172732	0.00666604
1130	39	Feng Liu	Cropland	112.18	28.07	Plant residues	Crop residue	2.5	10	2022	104		91.9701	919.701	3	108.307	1083.07	3	17.7635		25	2.27	0.166	13.6747	6.59	10.09			0.163507	0.00666685
1131	39	Feng Liu	Cropland	112.18	28.07	Plant residues	Crop residue	2.5	10	2022	109		96.6361	966.361	3	111.946	1119.46	3	15.8424		25	2.27	0.166	13.6747	6.59	10.09			0.147065	0.00666718
1132	39	Feng Liu	Cropland	112.18	28.07	Plant residues	Crop residue	2.5	10	2022	114		101.302	1013.02	3	116.488	1164.88	3	14.9906		25	2.27	0.166	13.6747	6.59	10.09			0.139682	0.00666665
1133	39	Feng Liu	Cropland	112.18	28.07	Plant residues	Crop residue	2.5	10	2022	119		105.034	1050.34	3	120.125	1201.25	3	14.3679		25	2.27	0.166	13.6747	6.59	10.09			0.134249	0.00666669
1134	39	Feng Liu	Cropland	112.18	28.07	Plant residues	Crop residue	2.5	10	2022	125		108.299	1082.99	3	124.064	1240.64	3	14.557		25	2.27	0.166	13.6747	6.59	10.09			0.135902	0.00666651
1135	39	Feng Liu	Cropland	112.18	28.07	Plant residues	Crop residue	2.5	10	2022	2		4.25352	42.5352	3	4.13278	41.3278	3	-2.83864		25	3.234	0.246	13.1463	5.85	7.25			-0.0288562	0.00665556
1136	39	Feng Liu	Cropland	112.18	28.07	Plant residues	Crop residue	2.5	10	2022	5		7.05356	70.5356	3	5.95111	59.5111	3	-15.6297		25	3.234	0.246	13.1463	5.85	7.25			-0.170036	0.00666177
1137	39	Feng Liu	Cropland	112.18	28.07	Plant residues	Crop residue	2.5	10	2022	7		8.91973	89.1973	3	8.97733	89.7733	3	0.645855		25	3.234	0.246	13.1463	5.85	7.25			0.0063698	0.00666889
1138	39	Feng Liu	Cropland	112.18	28.07	Plant residues	Crop residue	2.5	10	2022	9		10.7859	107.859	3	15.936	159.36	3	47.7486		25	3.234	0.246	13.1463	5.85	7.25			0.390332	0.00667081
1139	39	Feng Liu	Cropland	112.18	28.07	Plant residues	Crop residue	2.5	10	2022	14		15.4532	154.532	3	21.6868	216.868	3	40.3383		25	3.234	0.246	13.1463	5.85	7.25			0.33891	0.00666629
1140	39	Feng Liu	Cropland	112.18	28.07	Plant residues	Crop residue	2.5	10	2022	18		19.1858	191.858	3	29.554	295.54	3	54.0413		25	3.234	0.246	13.1463	5.85	7.25			0.432038	0.00666715
1141	39	Feng Liu	Cropland	112.18	28.07	Plant residues	Crop residue	2.5	10	2022	21		21.5181	215.181	3	35.6053	356.053	3	65.4668		25	3.234	0.246	13.1463	5.85	7.25			0.503596	0.00666822
1142	39	Feng Liu	Cropland	112.18	28.07	Plant residues	Crop residue	2.5	10	2022	26		24.7827	247.827	3	40.7527	407.527	3	64.4401		25	3.234	0.246	13.1463	5.85	7.25			0.497372	0.00666537
1143	39	Feng Liu	Cropland	112.18	28.07	Plant residues	Crop residue	2.5	10	2022	31		27.5812	275.812	3	47.7149	477.149	3	72.9982		25	3.234	0.246	13.1463	5.85	7.25			0.548119	0.00666573
1144	39	Feng Liu	Cropland	112.18	28.07	Plant residues	Crop residue	2.5	10	2022	33		28.5137	285.137	3	49.5309	495.309	3	73.7091		25	3.234	0.246	13.1463	5.85	7.25			0.552204	0.0066656
1145	39	Feng Liu	Cropland	112.18	28.07	Plant residues	Crop residue	2.5	10	2022	34		29.4464	294.464	3	51.3492	513.492	3	74.3818		25	3.234	0.246	13.1463	5.85	7.25			0.556087	0.0066677
1146	39	Feng Liu	Cropland	112.18	28.07	Plant residues	Crop residue	2.5	10	2022	37		30.3785	303.785	3	52.8635	528.635	3	74.0161		25	3.234	0.246	13.1463	5.85	7.25			0.553971	0.00666638
1147	39	Feng Liu	Cropland	112.18	28.07	Plant residues	Crop residue	2.5	10	2022	42		34.1104	341.104	3	55.5939	555.939	3	62.9824		25	3.234	0.246	13.1463	5.85	7.25			0.488485	0.00666619
1148	39	Feng Liu	Cropland	112.18	28.07	Plant residues	Crop residue	2.5	10	2022	47		37.8425	378.425	3	60.7431	607.431	3	60.5156		25	3.234	0.246	13.1463	5.85	7.25			0.473206	0.00666581
1149	39	Feng Liu	Cropland	112.18	28.07	Plant residues	Crop residue	2.5	10	2022	52		41.5739	415.739	3	66.1934	661.934	3	59.2185		25	3.234	0.246	13.1463	5.85	7.25			0.4651	0.00666572
1150	39	Feng Liu	Cropland	112.18	28.07	Plant residues	Crop residue	2.5	10	2022	57		46.2401	462.401	3	71.6437	716.437	3	54.9382		25	3.234	0.246	13.1463	5.85	7.25			0.437864	0.00666629
1151	39	Feng Liu	Cropland	112.18	28.07	Plant residues	Crop residue	2.5	10	2022	62		51.3734	513.734	3	75.5832	755.832	3	47.1251		25	3.234	0.246	13.1463	5.85	7.25			0.386119	0.00666601
1152	39	Feng Liu	Cropland	112.18	28.07	Plant residues	Crop residue	2.5	10	2022	63		53.7073	537.073	3	77.3997	773.997	3	44.114		25	3.234	0.246	13.1463	5.85	7.25			0.365443	0.00666704
1153	39	Feng Liu	Cropland	112.18	28.07	Plant residues	Crop residue	2.5	10	2022	69		57.4392	574.392	3	81.0358	810.358	3	41.0811		25	3.234	0.246	13.1463	5.85	7.25			0.34417	0.00666711
1154	39	Feng Liu	Cropland	112.18	28.07	Plant residues	Crop residue	2.5	10	2022	74		62.5722	625.722	3	85.8821	858.821	3	37.2529		25	3.234	0.246	13.1463	5.85	7.25			0.316656	0.0066663
1155	39	Feng Liu	Cropland	112.18	28.07	Plant residues	Crop residue	2.5	10	2022	79		69.1061	691.061	3	91.9375	919.375	3	33.0382		25	3.234	0.246	13.1463	5.85	7.25			0.285473	0.0066672
1156	39	Feng Liu	Cropland	112.18	28.07	Plant residues	Crop residue	2.5	10	2022	85		74.2394	742.394	3	98.5975	985.975	3	32.8102		25	3.234	0.246	13.1463	5.85	7.25			0.283751	0.00666696
1157	39	Feng Liu	Cropland	112.18	28.07	Plant residues	Crop residue	2.5	10	2022	89		77.9715	779.715	3	104.35	1043.5	3	33.831		25	3.234	0.246	13.1463	5.85	7.25			0.291401	0.0066665
1158	39	Feng Liu	Cropland	112.18	28.07	Plant residues	Crop residue	2.5	10	2022	93		82.1716	821.716	3	109.497	1094.97	3	33.2539		25	3.234	0.246	13.1463	5.85	7.25			0.287083	0.00666669
1159	39	Feng Liu	Cropland	112.18	28.07	Plant residues	Crop residue	2.5	10	2022	95		84.0382	840.382	3	111.615	1116.15	3	32.8147		25	3.234	0.246	13.1463	5.85	7.25			0.283786	0.00666712
1160	39	Feng Liu	Cropland	112.18	28.07	Plant residues	Crop residue	2.5	10	2022	99		86.3723	863.723	3	114.339	1143.39	3	32.3793		25	3.234	0.246	13.1463	5.85	7.25			0.280504	0.00666657
1161	39	Feng Liu	Cropland	112.18	28.07	Plant residues	Crop residue	2.5	10	2022	104		89.1725	891.725	3	116.156	1161.56	3	30.2594		25	3.234	0.246	13.1463	5.85	7.25			0.264356	0.00666667
1162	39	Feng Liu	Cropland	112.18	28.07	Plant residues	Crop residue	2.5	10	2022	109		91.9703	919.703	3	120.397	1203.97	3	30.9089		25	3.234	0.246	13.1463	5.85	7.25			0.269332	0.00666683
1163	39	Feng Liu	Cropland	112.18	28.07	Plant residues	Crop residue	2.5	10	2022	114		96.1693	961.693	3	125.547	1255.47	3	30.5475		25	3.234	0.246	13.1463	5.85	7.25			0.266573	0.0066669
1164	39	Feng Liu	Cropland	112.18	28.07	Plant residues	Crop residue	2.5	10	2022	119		105.034	1050.34	3	128.881	1288.81	3	22.7035		25	3.234	0.246	13.1463	5.85	7.25			0.204605	0.00666636
1165	39	Feng Liu	Cropland	112.18	28.07	Plant residues	Crop residue	2.5	10	2022	125		108.299	1082.99	3	132.82	1328.2	3	22.6426		25	3.234	0.246	13.1463	5.85	7.25			0.204099	0.00666673
1166	40	Jialin Jiang	Cropland	113.1	27.51	Root exudates	Monosaccharide		10	2021	1		2.00124	20.0124	3	117.123	1171.23	3	5752.53		25	1.351	0.14	9.65	5.5	13.8	98.4	531.9	4.06958	0.00666317
1167	40	Jialin Jiang	Cropland	113.1	27.51	Root exudates	Monosaccharide		10	2021	3		4.0003	40.003	3	177.273	1772.73	3	4331.49		25	1.351	0.14	9.65	5.5	13.8	98.4	531.9	3.7914	0.00666655
1168	40	Jialin Jiang	Cropland	113.1	27.51	Root exudates	Monosaccharide		10	2021	5		5.00004	50.0004	3	282.448	2824.48	3	5548.91		25	1.351	0.14	9.65	5.5	13.8	98.4	531.9	4.03406	0.00666671
1169	40	Jialin Jiang	Cropland	113.1	27.51	Root exudates	Monosaccharide		10	2021	7		6.24962	62.4962	3	312.54	3125.4	3	4900.95		25	1.351	0.14	9.65	5.5	13.8	98.4	531.9	3.91215	0.00666667
1170	40	Jialin Jiang	Cropland	113.1	27.51	Root exudates	Monosaccharide		10	2021	10		7.49934	74.9934	3	372.725	3727.25	3	4870.1		25	1.351	0.14	9.65	5.5	13.8	98.4	531.9	3.90607	0.00666747
1171	40	Jialin Jiang	Cropland	113.1	27.51	Root exudates	Monosaccharide		10	2021	15		8.99947	89.9947	3	417.923	4179.23	3	4543.87		25	1.351	0.14	9.65	5.5	13.8	98.4	531.9	3.83818	0.00666736
1172	40	Jialin Jiang	Cropland	113.1	27.51	Root exudates	Monosaccharide		10	2021	20		10.0001	100.001	3	478.125	4781.25	3	4681.2		25	1.351	0.14	9.65	5.5	13.8	98.4	531.9	3.86729	0.00666674
1173	40	Jialin Jiang	Cropland	113.1	27.51	Root exudates	Monosaccharide		10	2021	25		11.2503	112.503	3	538.361	5383.61	3	4685.32		25	1.351	0.14	9.65	5.5	13.8	98.4	531.9	3.86816	0.00666665
1174	40	Jialin Jiang	Cropland	113.1	27.51	Root exudates	Monosaccharide		10	2021	30		12.5006	125.006	3	583.56	5835.6	3	4568.27		25	1.351	0.14	9.65	5.5	13.8	98.4	531.9	3.84334	0.00666613
1175	40	Jialin Jiang	Cropland	113.1	27.51	Root exudates	Monosaccharide		10	2021	35		14.0007	140.007	3	673.802	6738.02	3	4712.63		25	1.351	0.14	9.65	5.5	13.8	98.4	531.9	3.87381	0.00666617
1176	40	Jialin Jiang	Cropland	113.1	27.51	Root exudates	Monosaccharide		10	2021	40		15.0012	150.012	3	749.041	7490.41	3	4893.21		25	1.351	0.14	9.65	5.5	13.8	98.4	531.9	3.91068	0.00666621
1177	40	Jialin Jiang	Cropland	113.1	27.51	Root exudates	Monosaccharide		10	2021	45		15.7518	157.518	3	809.277	8092.77	3	5037.67		25	1.351	0.14	9.65	5.5	13.8	98.4	531.9	3.93917	0.00666584
1178	40	Jialin Jiang	Cropland	113.1	27.51	Root exudates	Monosaccharide		10	2021	50		16.7523	167.523	3	869.496	8694.96	3	5090.3		25	1.351	0.14	9.65	5.5	13.8	98.4	531.9	3.9494	0.0066659
1179	40	Jialin Jiang	Cropland	113.1	27.51	Root exudates	Monosaccharide		10	2021	55		17.2532	172.532	3	929.715	9297.15	3	5288.67		25	1.351	0.14	9.65	5.5	13.8	98.4	531.9	3.98689	0.00666554
1180	40	Jialin Jiang	Cropland	113.1	27.51	Root exudates	Monosaccharide		10	2021	60		18.0037	180.037	3	959.894	9598.94	3	5231.66		25	1.351	0.14	9.65	5.5	13.8	98.4	531.9	3.97623	0.00666516
1181	40	Jialin Jiang	Cropland	113.1	27.51	Root exudates	Monosaccharide		10	2021	70		19.0053	190.053	3	1035.25	10352.5	3	5347.18		25	1.351	0.14	9.65	5.5	13.8	98.4	531.9	3.9977	0.0066684
1182	40	Jialin Jiang	Cropland	113.1	27.51	Root exudates	Monosaccharide		10	2021	80		19.7572	197.572	3	1110.65	11106.5	3	5521.51		25	1.351	0.14	9.65	5.5	13.8	98.4	531.9	4.02919	0.00666768
1183	40	Jialin Jiang	Cropland	113.1	27.51	Root exudates	Monosaccharide		10	2021	90		20.7588	207.588	3	1155.99	11559.9	3	5468.66		25	1.351	0.14	9.65	5.5	13.8	98.4	531.9	4.01973	0.00666701
1184	40	Jialin Jiang	Cropland	113.1	27.51	Root exudates	Monosaccharide		10	2021	100		21.7603	217.603	3	1261.42	12614.2	3	5696.89		25	1.351	0.14	9.65	5.5	13.8	98.4	531.9	4.05992	0.00666666
1185	40	Jialin Jiang	Cropland	113.1	27.51	Root exudates	Monosaccharide		10	2021	120		22.7642	227.642	3	1337.06	13370.6	3	5773.52		25	1.351	0.14	9.65	5.5	13.8	98.4	531.9	4.07305	0.0066655
1186	41	Junrui Chen	Forest	110.13	23.26	Biochar	Crop biochar		10	2024	1		5.00971	50.0971	3	5.00971	50.0971	3	0	60	15	1.6	0.084	19.0476	4.8				0	0.00666667
1187	41	Junrui Chen	Forest	110.13	23.26	Biochar	Crop biochar		10	2024	3		10.7244	107.244	3	11.3593	113.593	3	5.92012	60	15	1.6	0.084	19.0476	4.8				0.0575262	0.00666477
1188	41	Junrui Chen	Forest	110.13	23.26	Biochar	Crop biochar		10	2024	5		16.4384	164.384	3	17.0733	170.733	3	3.86226	60	15	1.6	0.084	19.0476	4.8				0.0379025	0.00666631
1189	41	Junrui Chen	Forest	110.13	23.26	Biochar	Crop biochar		10	2024	7		20.2469	202.469	3	20.8821	208.821	3	3.13728	60	15	1.6	0.084	19.0476	4.8				0.0308809	0.00666702
1190	41	Junrui Chen	Forest	110.13	23.26	Biochar	Crop biochar		10	2024	14		23.414	234.14	3	27.8604	278.604	3	18.9903	60	15	1.6	0.084	19.0476	4.8				0.173858	0.00666553
1191	41	Junrui Chen	Forest	110.13	23.26	Biochar	Crop biochar		10	2024	21		36.7444	367.444	3	40.5559	405.559	3	10.373	60	15	1.6	0.084	19.0476	4.8				0.0987088	0.0066666
1192	41	Junrui Chen	Forest	110.13	23.26	Biochar	Crop biochar		10	2024	28		48.8047	488.047	3	48.8047	488.047	3	0	60	15	1.6	0.084	19.0476	4.8				0	0.0066653
1193	41	Junrui Chen	Forest	110.13	23.26	Biochar	Crop biochar		10	2024	35		55.1475	551.475	3	55.1478	551.478	3	0.000554027	60	15	1.6	0.084	19.0476	4.8				0	0.00666715
1194	41	Junrui Chen	Forest	110.13	23.26	Biochar	Crop biochar		10	2024	42		64.667	646.67	3	64.667	646.67	3	0	60	15	1.6	0.084	19.0476	4.8				0	0.00666729
1195	41	Junrui Chen	Forest	110.13	23.26	Biochar	Crop biochar		10	2024	49		71.0101	710.101	3	77.9973	779.973	3	9.83974	60	15	1.6	0.084	19.0476	4.8				0.0938497	0.00666692
1196	41	Junrui Chen	Forest	110.13	23.26	Biochar	Crop biochar		10	2024	56		76.0829	760.829	3	89.4221	894.221	3	17.5325	60	15	1.6	0.084	19.0476	4.8				0.161542	0.00666625
1197	41	Junrui Chen	Forest	110.13	23.26	Biochar	Crop biochar		10	2024	1		4.46747	44.6747	3	4.60903	46.0903	3	3.1688	60	25	1.6	0.084	19.0476	4.8				0.0312939	0.00667259
1198	41	Junrui Chen	Forest	110.13	23.26	Biochar	Crop biochar		10	2024	3		11.7705	117.705	3	11.6291	116.291	3	-1.20155	60	25	1.6	0.084	19.0476	4.8				-0.0121369	0.00666667
1199	41	Junrui Chen	Forest	110.13	23.26	Biochar	Crop biochar		10	2024	5		14.0361	140.361	3	15.4551	154.551	3	10.1097	60	25	1.6	0.084	19.0476	4.8				0.0963071	0.00667072
1200	41	Junrui Chen	Forest	110.13	23.26	Biochar	Crop biochar		10	2024	7		16.94	169.4	3	20.5588	205.588	3	21.3622	60	25	1.6	0.084	19.0476	4.8				0.193621	0.00666699
1201	41	Junrui Chen	Forest	110.13	23.26	Biochar	Crop biochar		10	2024	14		25.2237	252.237	3	34.5897	345.897	3	37.1316	60	25	1.6	0.084	19.0476	4.8				0.315769	0.00666561
1202	41	Junrui Chen	Forest	110.13	23.26	Biochar	Crop biochar		10	2024	21		37.268	372.68	3	49.8984	498.984	3	33.8909	60	25	1.6	0.084	19.0476	4.8				0.291846	0.00666729
1203	41	Junrui Chen	Forest	110.13	23.26	Biochar	Crop biochar		10	2024	28		48.3903	483.903	3	67.7602	677.602	3	40.0285	60	25	1.6	0.084	19.0476	4.8				0.336679	0.00666667
1204	41	Junrui Chen	Forest	110.13	23.26	Biochar	Crop biochar		10	2024	35		60.2927	602.927	3	88.177	881.77	3	46.2483	60	25	1.6	0.084	19.0476	4.8				0.38013	0.00666656
1205	41	Junrui Chen	Forest	110.13	23.26	Biochar	Crop biochar		10	2024	42		65.8799	658.799	3	99.015	990.15	3	50.2962	60	25	1.6	0.084	19.0476	4.8				0.407436	0.006667
1206	41	Junrui Chen	Forest	110.13	23.26	Biochar	Crop biochar		10	2024	49		77.8532	778.532	3	114.962	1149.62	3	47.6646	60	25	1.6	0.084	19.0476	4.8				0.389779	0.00666629
1207	41	Junrui Chen	Forest	110.13	23.26	Biochar	Crop biochar		10	2024	56		84.8597	848.597	3	125.162	1251.62	3	47.4926	60	25	1.6	0.084	19.0476	4.8				0.388606	0.00666656
1208	41	Junrui Chen	Forest	110.13	23.26	Biochar	Crop biochar		10	2024	1		3.82763	38.2763	3	7.01599	70.1599	3	83.2985	60	35	1.6	0.084	19.0476	4.8				0.605851	0.00667395
1209	41	Junrui Chen	Forest	110.13	23.26	Biochar	Crop biochar		10	2024	3		8.93165	89.3165	3	14.0332	140.332	3	57.1178	60	35	1.6	0.084	19.0476	4.8				0.451771	0.00666375
1210	41	Junrui Chen	Forest	110.13	23.26	Biochar	Crop biochar		10	2024	5		12.1231	121.231	3	17.8627	178.627	3	47.3444	60	35	1.6	0.084	19.0476	4.8				0.387627	0.0066639
1211	41	Junrui Chen	Forest	110.13	23.26	Biochar	Crop biochar		10	2024	7		17.2277	172.277	3	23.6048	236.048	3	37.0161	60	35	1.6	0.084	19.0476	4.8				0.314923	0.00666603
1212	41	Junrui Chen	Forest	110.13	23.26	Biochar	Crop biochar		10	2024	14		32.5419	325.419	3	40.1944	401.944	3	23.5158	60	35	1.6	0.084	19.0476	4.8				0.211186	0.00666559
1213	41	Junrui Chen	Forest	110.13	23.26	Biochar	Crop biochar		10	2024	21		40.8414	408.414	3	56.147	561.47	3	37.4757	60	35	1.6	0.084	19.0476	4.8				0.318287	0.00666686
1214	41	Junrui Chen	Forest	110.13	23.26	Biochar	Crop biochar		10	2024	28		52.3298	523.298	3	72.099	720.99	3	37.7779	60	35	1.6	0.084	19.0476	4.8				0.32047	0.00666676
1215	41	Junrui Chen	Forest	110.13	23.26	Biochar	Crop biochar		10	2024	35		64.4554	644.554	3	91.8773	918.773	3	42.544	60	35	1.6	0.084	19.0476	4.8				0.354483	0.0066674
1216	41	Junrui Chen	Forest	110.13	23.26	Biochar	Crop biochar		10	2024	42		72.7549	727.549	3	105.917	1059.17	3	45.5807	60	35	1.6	0.084	19.0476	4.8				0.375558	0.0066664
1217	41	Junrui Chen	Forest	110.13	23.26	Biochar	Crop biochar		10	2024	49		87.4316	874.316	3	121.231	1212.31	3	38.6579	60	35	1.6	0.084	19.0476	4.8				0.326836	0.00666646
1218	41	Junrui Chen	Forest	110.13	23.26	Biochar	Crop biochar		10	2024	56		95.7308	957.308	3	130.806	1308.06	3	36.6396	60	35	1.6	0.084	19.0476	4.8				0.312173	0.0066668
1219	42	Yuanyun Wei	Wetland	115.28	37.32	Root exudates	Monosaccharide	0.4	5	2019	35		37.0763	472.421	4	52.2189	565.829	4	19.7722	60	15	2.471	0.128	19.32					0.180425	0.00366947
1220	42	Yuanyun Wei	Wetland	115.28	37.32	Root exudates	Monosaccharide	0.4	5	2019	35		75.1958	674.119	4	83.0282	781.103	4	15.8703	60	25	2.471	0.128	19.32					0.147295	0.00593587
1221	42	Yuanyun Wei	Cropland	115.28	37.32	Root exudates	Monosaccharide	0.4	5	2019	35		50.1307	507.146	4	54.3073	754.079	4	48.6907	60	15	2.115	0.131	16.22					0.396692	0.00373943
1222	42	Yuanyun Wei	Cropland	115.28	37.32	Root exudates	Monosaccharide	0.4	5	2019	35		74.1514	742.787	4	85.6398	1030.97	4	38.7979	60	25	2.115	0.131	16.22					0.327842	0.00421637
1223	43	Shuangshuang Huang	Cropland	124.14	43.19	Root exudates	Monosaccharide	0.324	5	2019	1		14.2975	142.975	3	43.3884	433.884	3	203.468	80	20	1.62	0.158	10.2532				84.83	1.11006	0.00666791
1224	43	Shuangshuang Huang	Cropland	125.14	44.19	Root exudates	Monosaccharide	0.324	5	2019	3		86.0331	860.331	3	187.851	1878.51	3	118.348	80	20	1.62	0.158	10.2532				84.83	0.780918	0.0066664
1225	43	Shuangshuang Huang	Cropland	126.14	45.19	Root exudates	Monosaccharide	0.324	5	2019	5		163.058	1630.58	3	283.388	2833.88	3	73.7962	80	20	1.62	0.158	10.2532				84.83	0.552711	0.0066668
1226	43	Shuangshuang Huang	Cropland	127.14	46.19	Root exudates	Monosaccharide	0.324	5	2019	7		229.504	2295.04	3	357.769	3577.69	3	55.8876	80	20	1.62	0.158	10.2532				84.83	0.443967	0.00666657
1227	43	Shuangshuang Huang	Cropland	128.14	47.19	Root exudates	Monosaccharide	0.324	5	2019	10		325.207	3252.07	3	472.314	4723.14	3	45.2351	80	20	1.62	0.158	10.2532				84.83	0.373182	0.00666667
1228	43	Shuangshuang Huang	Cropland	129.14	48.19	Root exudates	Monosaccharide	0.324	5	2019	15		461.57	4615.7	3	646.694	6466.94	3	40.1074	80	20	1.62	0.158	10.2532				84.83	0.33724	0.00666663
1229	43	Shuangshuang Huang	Cropland	130.14	49.19	Root exudates	Monosaccharide	0.324	5	2019	20		589.669	5896.69	3	811.157	8111.57	3	37.5613	80	20	1.62	0.158	10.2532				84.83	0.3189	0.0066667
1230	43	Shuangshuang Huang	Cropland	131.14	50.19	Root exudates	Monosaccharide	0.324	5	2019	30		872.314	8723.14	3	1169.83	11698.3	3	34.1071	80	20	1.62	0.158	10.2532				84.83	0.293469	0.00666661
1231	43	Shuangshuang Huang	Cropland	124.14	43.19	Root exudates	Monosaccharide	0.2396	35	2019	1		14.6281	146.281	3	23.2231	232.231	3	58.7571	80	20	1.198	0.128	9.35938				112.93	0.462206	0.00666672
1232	43	Shuangshuang Huang	Cropland	125.14	44.19	Root exudates	Monosaccharide	0.2396	35	2019	3		94.9587	949.587	3	137.273	1372.73	3	44.5605	80	20	1.198	0.128	9.35938				112.93	0.368526	0.00666659
1233	43	Shuangshuang Huang	Cropland	126.14	45.19	Root exudates	Monosaccharide	0.2396	35	2019	5		183.884	1838.84	3	243.388	2433.88	3	32.3596	80	20	1.198	0.128	9.35938				112.93	0.280352	0.00666658
1234	43	Shuangshuang Huang	Cropland	127.14	46.19	Root exudates	Monosaccharide	0.2396	35	2019	7		258.264	2582.64	3	311.157	3111.57	3	20.48	80	20	1.198	0.128	9.35938				112.93	0.186315	0.00666663
1235	43	Shuangshuang Huang	Cropland	128.14	47.19	Root exudates	Monosaccharide	0.2396	35	2019	10		367.851	3678.51	3	394.959	3949.59	3	7.36913	80	20	1.198	0.128	9.35938				112.93	0.071104	0.00666667
1236	43	Shuangshuang Huang	Cropland	129.14	48.19	Root exudates	Monosaccharide	0.2396	35	2019	15		525.702	5257.02	3	514.793	5147.93	3	-2.07515	80	20	1.198	0.128	9.35938				112.93	-0.0209696	0.0066666
1237	43	Shuangshuang Huang	Cropland	130.14	49.19	Root exudates	Monosaccharide	0.2396	35	2019	20		673.636	6736.36	3	628.017	6280.17	3	-6.77218	80	20	1.198	0.128	9.35938				112.93	-0.0701227	0.00666674
1238	43	Shuangshuang Huang	Cropland	131.14	50.19	Root exudates	Monosaccharide	0.2396	35	2019	30		1009.17	10091.7	3	880.909	8809.09	3	-12.7099	80	20	1.198	0.128	9.35938				112.93	-0.135933	0.00666665
1239	44	Jingyue Xue	Cropland	115.3	26.44	Root exudates	Monosaccharide	1	5	2014	2		1.71077	17.1077	4	12.1391	121.391	4	609.572	60	5	1.489	0.149	10.04	5.19			43.25	1.95935	0.00499749
1240	44	Jingyue Xue	Cropland	115.3	26.44	Root exudates	Monosaccharide	1	5	2014	4		4.04268	40.4268	4	11.9555	119.555	4	195.732	60	5	1.489	0.149	10.04	5.19			43.25	1.08416	0.00499838
1241	44	Jingyue Xue	Cropland	115.3	26.44	Root exudates	Monosaccharide	1	5	2014	7		8.70795	87.0795	4	31.1128	311.128	4	257.293	60	5	1.489	0.149	10.04	5.19			43.25	1.27338	0.00500067
1242	44	Jingyue Xue	Cropland	115.3	26.44	Root exudates	Monosaccharide	1	5	2014	9		11.5069	115.069	4	50.3926	503.926	4	337.932	60	5	1.489	0.149	10.04	5.19			43.25	1.4769	0.00500101
1243	44	Jingyue Xue	Cropland	115.3	26.44	Root exudates	Monosaccharide	1	5	2014	16		21.3034	213.034	4	131.466	1314.66	4	517.109	60	5	1.489	0.149	10.04	5.19			43.25	1.8199	0.00499945
1244	44	Jingyue Xue	Cropland	115.3	26.44	Root exudates	Monosaccharide	1	5	2014	23		32.0335	320.335	4	216.407	2164.07	4	575.564	60	5	1.489	0.149	10.04	5.19			43.25	1.91039	0.0049996
1245	44	Jingyue Xue	Cropland	115.3	26.44	Root exudates	Monosaccharide	1	5	2014	30		42.2966	422.966	4	289.694	2896.94	4	584.912	60	5	1.489	0.149	10.04	5.19			43.25	1.92411	0.00500029
1246	44	Jingyue Xue	Cropland	115.3	26.44	Root exudates	Monosaccharide	1	5	2014	37		51.1592	511.592	4	339.601	3396.01	4	563.812	60	5	1.489	0.149	10.04	5.19			43.25	1.89283	0.00500008
1247	44	Jingyue Xue	Cropland	115.3	26.44	Root exudates	Monosaccharide	1	5	2014	45		58.1524	581.524	4	366.079	3660.79	4	529.516	60	5	1.489	0.149	10.04	5.19			43.25	1.83979	0.00499984
1248	44	Jingyue Xue	Cropland	115.3	26.44	Root exudates	Monosaccharide	1	5	2014	2		2.64462	26.4462	4	12.1513	121.513	4	359.475	60	15	1.489	0.149	10.04	5.19			43.25	1.52474	0.00499015
1249	44	Jingyue Xue	Cropland	115.3	26.44	Root exudates	Monosaccharide	1	5	2014	4		6.37747	63.7747	4	66.4529	664.529	4	941.996	60	15	1.489	0.149	10.04	5.19			43.25	2.3438	0.00500213
1250	44	Jingyue Xue	Cropland	115.3	26.44	Root exudates	Monosaccharide	1	5	2014	7		11.5095	115.095	4	179.047	1790.47	4	1455.64	60	15	1.489	0.149	10.04	5.19			43.25	2.74452	0.00500052
1251	44	Jingyue Xue	Cropland	115.3	26.44	Root exudates	Monosaccharide	1	5	2014	9		14.568	145.68	4	241.158	2411.58	4	1555.4	60	15	1.489	0.149	10.04	5.19			43.25	2.80662	0.00500073
1252	44	Jingyue Xue	Cropland	115.3	26.44	Root exudates	Monosaccharide	1	5	2014	16		25.4538	254.538	4	423.416	4234.16	4	1563.47	60	15	1.489	0.149	10.04	5.19			43.25	2.81148	0.00499926
1253	44	Jingyue Xue	Cropland	115.3	26.44	Root exudates	Monosaccharide	1	5	2014	23		36.3397	363.397	4	551.177	5511.77	4	1416.74	60	15	1.489	0.149	10.04	5.19			43.25	2.71914	0.00500003
1254	44	Jingyue Xue	Cropland	115.3	26.44	Root exudates	Monosaccharide	1	5	2014	30		47.7443	477.443	4	624.477	6244.77	4	1207.96	60	15	1.489	0.149	10.04	5.19			43.25	2.57106	0.00499961
1255	44	Jingyue Xue	Cropland	115.3	26.44	Root exudates	Monosaccharide	1	5	2014	37		58.6302	586.302	4	658.825	6588.25	4	1023.7	60	15	1.489	0.149	10.04	5.19			43.25	2.41921	0.00500004
1256	44	Jingyue Xue	Cropland	115.3	26.44	Root exudates	Monosaccharide	1	5	2014	45		67.9061	679.061	4	689.171	6891.71	4	914.887	60	15	1.489	0.149	10.04	5.19			43.25	2.31737	0.00500029
1257	44	Jingyue Xue	Cropland	115.3	26.44	Root exudates	Monosaccharide	1	5	2014	2		2.54105	25.4105	4	31.6147	316.147	4	1144.16	60	25	1.489	0.149	10.04	5.19			43.25	2.52107	0.00499724
1258	44	Jingyue Xue	Cropland	115.3	26.44	Root exudates	Monosaccharide	1	5	2014	4		7.62258	76.2258	4	202.697	2026.97	4	2559.16	60	25	1.489	0.149	10.04	5.19			43.25	3.28054	0.00499811
1259	44	Jingyue Xue	Cropland	115.3	26.44	Root exudates	Monosaccharide	1	5	2014	7		16.6457	166.457	4	424.285	4242.85	4	2448.91	60	25	1.489	0.149	10.04	5.19			43.25	3.23824	0.00500126
1260	44	Jingyue Xue	Cropland	115.3	26.44	Root exudates	Monosaccharide	1	5	2014	9		21.9868	219.868	4	482.492	4824.92	4	2094.46	60	25	1.489	0.149	10.04	5.19			43.25	3.08851	0.00500066
1261	44	Jingyue Xue	Cropland	115.3	26.44	Root exudates	Monosaccharide	1	5	2014	16		39.6691	396.691	4	590.813	5908.13	4	1389.35	60	25	1.489	0.149	10.04	5.19			43.25	2.70093	0.0050001
1262	44	Jingyue Xue	Cropland	115.3	26.44	Root exudates	Monosaccharide	1	5	2014	23		55.8467	558.467	4	644.613	6446.13	4	1054.25	60	25	1.489	0.149	10.04	5.19			43.25	2.44603	0.00500025
1263	44	Jingyue Xue	Cropland	115.3	26.44	Root exudates	Monosaccharide	1	5	2014	30		69.2229	692.229	4	690.64	6906.4	4	897.705	60	25	1.489	0.149	10.04	5.19			43.25	2.30029	0.00499978
1264	44	Jingyue Xue	Cropland	115.3	26.44	Root exudates	Monosaccharide	1	5	2014	37		79.6937	796.937	4	717.203	7172.03	4	799.949	60	25	1.489	0.149	10.04	5.19			43.25	2.19716	0.00499973
1265	44	Jingyue Xue	Cropland	115.3	26.44	Root exudates	Monosaccharide	1	5	2014	45		89.0734	890.734	4	735.883	7358.83	4	726.153	60	25	1.489	0.149	10.04	5.19			43.25	2.11161	0.00499981
1266	44	Jingyue Xue	Forest	115.3	26.44	Root exudates	Monosaccharide	1	5	2014	2		2.11357	21.1357	4	6.48999	64.8999	4	207.063	60	5	1.086	0.116	8.303	5.07			8.56	1.12168	0.00499055
1267	44	Jingyue Xue	Forest	115.3	26.44	Root exudates	Monosaccharide	1	5	2014	4		2.85123	28.5123	4	12.1147	121.147	4	324.892	60	5	1.086	0.116	8.303	5.07			8.56	1.44677	0.00499618
1268	44	Jingyue Xue	Forest	115.3	26.44	Root exudates	Monosaccharide	1	5	2014	7		6.12564	61.2564	4	29.4213	294.213	4	380.298	60	5	1.086	0.116	8.303	5.07			8.56	1.56917	0.0050031
1269	44	Jingyue Xue	Forest	115.3	26.44	Root exudates	Monosaccharide	1	5	2014	9		8.34397	83.4397	4	50.1893	501.893	4	501.504	60	5	1.086	0.116	8.303	5.07			8.56	1.79425	0.0049977
1270	44	Jingyue Xue	Forest	115.3	26.44	Root exudates	Monosaccharide	1	5	2014	16		14.7332	147.332	4	115.955	1159.55	4	687.029	60	5	1.086	0.116	8.303	5.07			8.56	2.06311	0.00499877
1271	44	Jingyue Xue	Forest	115.3	26.44	Root exudates	Monosaccharide	1	5	2014	23		20.8579	208.579	4	172.201	1722.01	4	725.592	60	5	1.086	0.116	8.303	5.07			8.56	2.11092	0.00500045
1272	44	Jingyue Xue	Forest	115.3	26.44	Root exudates	Monosaccharide	1	5	2014	30		26.8769	268.769	4	224.986	2249.86	4	737.099	60	5	1.086	0.116	8.303	5.07			8.56	2.12477	0.00500065
1273	44	Jingyue Xue	Forest	115.3	26.44	Root exudates	Monosaccharide	1	5	2014	37		33.266	332.66	4	257.869	2578.69	4	675.174	60	5	1.086	0.116	8.303	5.07			8.56	2.04792	0.00500062
1274	44	Jingyue Xue	Forest	115.3	26.44	Root exudates	Monosaccharide	1	5	2014	45		39.8653	398.653	4	272.147	2721.47	4	582.667	60	5	1.086	0.116	8.303	5.07			8.56	1.92084	0.00500068
1275	44	Jingyue Xue	Forest	115.3	26.44	Root exudates	Monosaccharide	1	5	2014	2		2.06093	20.6093	4	22.4986	224.986	4	991.675	60	15	1.086	0.116	8.303	5.07			8.56	2.39028	0.0049978
1276	44	Jingyue Xue	Forest	115.3	26.44	Root exudates	Monosaccharide	1	5	2014	4		5.81251	58.1251	4	78.7453	787.453	4	1254.76	60	15	1.086	0.116	8.303	5.07			8.56	2.60612	0.00499774
1277	44	Jingyue Xue	Forest	115.3	26.44	Root exudates	Monosaccharide	1	5	2014	7		9.72148	97.2148	4	163.548	1635.48	4	1582.33	60	15	1.086	0.116	8.303	5.07			8.56	2.82282	0.00499955
1278	44	Jingyue Xue	Forest	115.3	26.44	Root exudates	Monosaccharide	1	5	2014	9		13.2089	132.089	4	212.872	2128.72	4	1511.58	60	15	1.086	0.116	8.303	5.07			8.56	2.77979	0.00500033
1279	44	Jingyue Xue	Forest	115.3	26.44	Root exudates	Monosaccharide	1	5	2014	16		23.7756	237.756	4	386.804	3868.04	4	1526.89	60	15	1.086	0.116	8.303	5.07			8.56	2.78924	0.00500079
1280	44	Jingyue Xue	Forest	115.3	26.44	Root exudates	Monosaccharide	1	5	2014	23		33.972	339.72	4	531.747	5317.47	4	1465.25	60	15	1.086	0.116	8.303	5.07			8.56	2.75063	0.00499973
1281	44	Jingyue Xue	Forest	115.3	26.44	Root exudates	Monosaccharide	1	5	2014	30		43.5338	435.338	4	601.406	6014.06	4	1281.47	60	15	1.086	0.116	8.303	5.07			8.56	2.62573	0.00499957
1282	44	Jingyue Xue	Forest	115.3	26.44	Root exudates	Monosaccharide	1	5	2014	37		51.192	511.92	4	636.019	6360.19	4	1142.42	60	15	1.086	0.116	8.303	5.07			8.56	2.51965	0.00499981
1283	44	Jingyue Xue	Forest	115.3	26.44	Root exudates	Monosaccharide	1	5	2014	45		58.2672	582.672	4	652.893	6528.93	4	1020.52	60	15	1.086	0.116	8.303	5.07			8.56	2.41638	0.00500023
1284	44	Jingyue Xue	Forest	115.3	26.44	Root exudates	Monosaccharide	1	5	2014	2		2.06122	20.6122	4	22.4986	224.986	4	991.523	60	25	1.086	0.116	8.303	5.07			8.56	2.39028	0.0049978
1285	44	Jingyue Xue	Forest	115.3	26.44	Root exudates	Monosaccharide	1	5	2014	4		5.81274	58.1274	4	138.453	1384.53	4	2281.89	60	25	1.086	0.116	8.303	5.07			8.56	3.17043	0.00499731
1286	44	Jingyue Xue	Forest	115.3	26.44	Root exudates	Monosaccharide	1	5	2014	7		11.678	116.78	4	333.153	3331.53	4	2752.82	60	25	1.086	0.116	8.303	5.07			8.56	3.3509	0.00500081
1287	44	Jingyue Xue	Forest	115.3	26.44	Root exudates	Monosaccharide	1	5	2014	9		15.5884	155.884	4	449.108	4491.08	4	2781.03	60	25	1.086	0.116	8.303	5.07			8.56	3.36076	0.00500066
1288	44	Jingyue Xue	Forest	115.3	26.44	Root exudates	Monosaccharide	1	5	2014	16		28.7462	287.462	4	592.753	5927.53	4	1962.02	60	25	1.086	0.116	8.303	5.07			8.56	3.02628	0.00500067
1289	44	Jingyue Xue	Forest	115.3	26.44	Root exudates	Monosaccharide	1	5	2014	23		39.8415	398.415	4	644.673	6446.73	4	1518.09	60	25	1.086	0.116	8.303	5.07			8.56	2.78382	0.00499973
1290	44	Jingyue Xue	Forest	115.3	26.44	Root exudates	Monosaccharide	1	5	2014	30		49.9851	499.851	4	680.151	6801.51	4	1260.71	60	25	1.086	0.116	8.303	5.07			8.56	2.61059	0.00500049
1291	44	Jingyue Xue	Forest	115.3	26.44	Root exudates	Monosaccharide	1	5	2014	37		59.5469	595.469	4	705.246	7052.46	4	1084.35	60	25	1.086	0.116	8.303	5.07			8.56	2.47178	0.00500028
1292	44	Jingyue Xue	Forest	115.3	26.44	Root exudates	Monosaccharide	1	5	2014	45		68.3671	683.671	4	718.226	7182.26	4	950.544	60	25	1.086	0.116	8.303	5.07			8.56	2.35189	0.00500025
1293	44	Jingyue Xue	Forest	115.3	26.44	Root exudates	Monosaccharide	1	5	2014	2		1.16511	11.6511	4	4.5825	45.825	4	293.312	60	5	0.957	0.09	14.758	4.63			10.82	1.36963	0.00501823
1294	44	Jingyue Xue	Forest	115.3	26.44	Root exudates	Monosaccharide	1	5	2014	4		2.0571	20.571	4	2.79903	27.9903	4	36.0667	60	5	0.957	0.09	14.758	4.63			10.82	0.308014	0.00500908
1295	44	Jingyue Xue	Forest	115.3	26.44	Root exudates	Monosaccharide	1	5	2014	7		4.01395	40.1395	4	10.8598	108.598	4	170.552	60	5	0.957	0.09	14.758	4.63			10.82	0.995298	0.00499502
1296	44	Jingyue Xue	Forest	115.3	26.44	Root exudates	Monosaccharide	1	5	2014	9		5.37	53.7	4	16.3795	163.795	4	205.019	60	5	0.957	0.09	14.758	4.63			10.82	1.11523	0.005
1297	44	Jingyue Xue	Forest	115.3	26.44	Root exudates	Monosaccharide	1	5	2014	16		9.7863	97.863	4	25.1711	251.711	4	157.207	60	5	0.957	0.09	14.758	4.63			10.82	0.94474	0.00500185
1298	44	Jingyue Xue	Forest	115.3	26.44	Root exudates	Monosaccharide	1	5	2014	23		14.9692	149.692	4	41.2663	412.663	4	175.674	60	5	0.957	0.09	14.758	4.63			10.82	1.01406	0.00500082
1299	44	Jingyue Xue	Forest	115.3	26.44	Root exudates	Monosaccharide	1	5	2014	30		19.8999	198.999	4	58.2149	582.149	4	192.538	60	5	0.957	0.09	14.758	4.63			10.82	1.07342	0.00499957
1300	44	Jingyue Xue	Forest	115.3	26.44	Root exudates	Monosaccharide	1	5	2014	37		24.2616	242.616	4	73.4486	734.486	4	202.736	60	5	0.957	0.09	14.758	4.63			10.82	1.10768	0.00499966
1301	44	Jingyue Xue	Forest	115.3	26.44	Root exudates	Monosaccharide	1	5	2014	45		28.6583	286.583	4	92.0871	920.871	4	221.328	60	5	0.957	0.09	14.758	4.63			10.82	1.1673	0.00500051
1302	44	Jingyue Xue	Forest	115.3	26.44	Root exudates	Monosaccharide	1	5	2014	2		1.16852	11.6852	4	4.57623	45.7623	4	291.628	60	15	0.957	0.09	14.758	4.63			10.82	1.36468	0.00500865
1303	44	Jingyue Xue	Forest	115.3	26.44	Root exudates	Monosaccharide	1	5	2014	4		3.24152	32.4152	4	15.6819	156.819	4	383.781	60	15	0.957	0.09	14.758	4.63			10.82	1.57632	0.00499628
1304	44	Jingyue Xue	Forest	115.3	26.44	Root exudates	Monosaccharide	1	5	2014	7		6.48578	64.8578	4	40.9188	409.188	4	530.9	60	15	0.957	0.09	14.758	4.63			10.82	1.84195	0.00500321
1305	44	Jingyue Xue	Forest	115.3	26.44	Root exudates	Monosaccharide	1	5	2014	9		6.19379	61.9379	4	52.4498	524.498	4	746.812	60	15	0.957	0.09	14.758	4.63			10.82	2.13628	0.00499677
1306	44	Jingyue Xue	Forest	115.3	26.44	Root exudates	Monosaccharide	1	5	2014	16		11.4339	114.339	4	131.666	1316.66	4	1051.54	60	15	0.957	0.09	14.758	4.63			10.82	2.44368	0.0049984
1307	44	Jingyue Xue	Forest	115.3	26.44	Root exudates	Monosaccharide	1	5	2014	23		16.9273	169.273	4	258.55	2585.5	4	1427.41	60	15	0.957	0.09	14.758	4.63			10.82	2.72618	0.00500089
1308	44	Jingyue Xue	Forest	115.3	26.44	Root exudates	Monosaccharide	1	5	2014	30		21.8569	218.569	4	372.978	3729.78	4	1606.46	60	15	0.957	0.09	14.758	4.63			10.82	2.837	0.00500071
1309	44	Jingyue Xue	Forest	115.3	26.44	Root exudates	Monosaccharide	1	5	2014	37		26.6815	266.815	4	432.441	4324.41	4	1520.75	60	15	0.957	0.09	14.758	4.63			10.82	2.78549	0.0049998
1310	44	Jingyue Xue	Forest	115.3	26.44	Root exudates	Monosaccharide	1	5	2014	45		31.645	316.45	4	463.961	4639.61	4	1366.14	60	15	0.957	0.09	14.758	4.63			10.82	2.68522	0.00500078
1311	44	Jingyue Xue	Forest	115.3	26.44	Root exudates	Monosaccharide	1	5	2014	2		1.1617	11.617	4	5.45029	54.5029	4	369.165	60	25	0.957	0.09	14.758	4.63			10.82	1.54547	0.0049914
1312	44	Jingyue Xue	Forest	115.3	26.44	Root exudates	Monosaccharide	1	5	2014	4		3.34791	33.4791	4	41.4503	414.503	4	1138.1	60	25	0.957	0.09	14.758	4.63			10.82	2.51612	0.00500299
1313	44	Jingyue Xue	Forest	115.3	26.44	Root exudates	Monosaccharide	1	5	2014	7		6.43679	64.3679	4	108.339	1083.39	4	1583.11	60	25	0.957	0.09	14.758	4.63			10.82	2.8232	0.00500238
1314	44	Jingyue Xue	Forest	115.3	26.44	Root exudates	Monosaccharide	1	5	2014	9		8.40864	84.0864	4	149.067	1490.67	4	1672.79	60	25	0.957	0.09	14.758	4.63			10.82	2.87509	0.0050007
1315	44	Jingyue Xue	Forest	115.3	26.44	Root exudates	Monosaccharide	1	5	2014	16		15.7579	157.579	4	306.438	3064.38	4	1844.67	60	25	0.957	0.09	14.758	4.63			10.82	2.96767	0.00500067
1316	44	Jingyue Xue	Forest	115.3	26.44	Root exudates	Monosaccharide	1	5	2014	23		22.7458	227.458	4	426.023	4260.23	4	1772.98	60	25	0.957	0.09	14.758	4.63			10.82	2.9301	0.00500084
1317	44	Jingyue Xue	Forest	115.3	26.44	Root exudates	Monosaccharide	1	5	2014	30		29.528	295.28	4	473.889	4738.89	4	1504.88	60	25	0.957	0.09	14.758	4.63			10.82	2.77563	0.00500035
1318	44	Jingyue Xue	Forest	115.3	26.44	Root exudates	Monosaccharide	1	5	2014	37		36.0532	360.532	4	496.421	4964.21	4	1276.91	60	25	0.957	0.09	14.758	4.63			10.82	2.62243	0.00499957
1319	44	Jingyue Xue	Forest	115.3	26.44	Root exudates	Monosaccharide	1	5	2014	45		43.2829	432.829	4	510.335	5103.35	4	1079.07	60	25	0.957	0.09	14.758	4.63			10.82	2.46731	0.0049997
1320	45	Chang Liao	Forest	110.5	29.46	Root exudates	Monosaccharide	1.4368	5	2016	1		0.62139	6.2139	3	4.55217	45.5217	3	632.579	65	20	9.44	0.769	12.3		15.3		718.4	1.99199	0.00665301
1321	45	Chang Liao	Forest	110.5	29.46	Root exudates	Monosaccharide	1.4368	5	2016	2		1.82762	18.2762	3	15.1736	151.736	3	730.238	65	20	9.44	0.769	12.3		15.3		718.4	2.11636	0.00667221
1322	45	Chang Liao	Forest	110.5	29.46	Root exudates	Monosaccharide	1.4368	5	2016	3		3.02653	30.2653	3	25.7334	257.334	3	750.259	65	20	9.44	0.769	12.3		15.3		718.4	2.1402	0.0066725
1323	45	Chang Liao	Forest	110.5	29.46	Root exudates	Monosaccharide	1.4368	5	2016	4		4.23276	42.3276	3	31.679	316.79	3	648.423	65	20	9.44	0.769	12.3		15.3		718.4	2.01274	0.00666215
1324	45	Chang Liao	Forest	110.5	29.46	Root exudates	Monosaccharide	1.4368	5	2016	5		5.38782	53.8782	3	34.2244	342.244	3	535.218	65	20	9.44	0.769	12.3		15.3		718.4	1.84875	0.00666836
1325	45	Chang Liao	Forest	110.5	29.46	Root exudates	Monosaccharide	1.4368	5	2016	7		7.56634	75.6634	3	38.2199	382.199	3	405.13	65	20	9.44	0.769	12.3		15.3		718.4	1.61969	0.00667019
1326	45	Chang Liao	Forest	110.5	29.46	Root exudates	Monosaccharide	1.4368	5	2016	10		10.7464	107.464	3	43.2958	432.958	3	302.887	65	20	9.44	0.769	12.3		15.3		718.4	1.39353	0.00666976
1327	45	Chang Liao	Forest	110.5	29.46	Root exudates	Monosaccharide	1.4368	5	2016	15		16.1927	161.927	3	50.8271	508.271	3	213.889	65	20	9.44	0.769	12.3		15.3		718.4	1.14385	0.00666583
1328	45	Chang Liao	Forest	110.5	29.46	Root exudates	Monosaccharide	0.7438	20	2016	1		0.31435	3.1435	3	3.45951	34.5951	3	1000.53	65	20	5.8	0.512	11.3		14		371.9	2.39963	0.00658228
1329	45	Chang Liao	Forest	110.5	29.46	Root exudates	Monosaccharide	0.7438	20	2016	2		0.913809	9.13809	3	11.2279	112.279	3	1128.7	65	20	5.8	0.512	11.3		14		371.9	2.50834	0.00663874
1330	45	Chang Liao	Forest	110.5	29.46	Root exudates	Monosaccharide	0.7438	20	2016	3		1.50596	15.0596	3	18.8133	188.133	3	1149.26	65	20	5.8	0.512	11.3		14		371.9	2.52509	0.00668333
1331	45	Chang Liao	Forest	110.5	29.46	Root exudates	Monosaccharide	0.7438	20	2016	4		2.08348	20.8348	3	24.0912	240.912	3	1056.3	65	20	5.8	0.512	11.3		14		371.9	2.44803	0.0066568
1332	45	Chang Liao	Forest	110.5	29.46	Root exudates	Monosaccharide	0.7438	20	2016	5		2.61715	26.1715	3	26.8794	268.794	3	927.05	65	20	5.8	0.512	11.3		14		371.9	2.32932	0.00667456
1333	45	Chang Liao	Forest	110.5	29.46	Root exudates	Monosaccharide	0.7438	20	2016	7		3.68448	36.8448	3	29.5395	295.395	3	701.727	65	20	5.8	0.512	11.3		14		371.9	2.08171	0.00665966
1334	45	Chang Liao	Forest	110.5	29.46	Root exudates	Monosaccharide	0.7438	20	2016	10		5.26354	52.6354	3	32.6125	326.125	3	519.593	65	20	5.8	0.512	11.3		14		371.9	1.82379	0.00666119
1335	45	Chang Liao	Forest	110.5	29.46	Root exudates	Monosaccharide	0.7438	20	2016	15		7.67599	76.7599	3	37.1091	371.091	3	383.443	65	20	5.8	0.512	11.3		14		371.9	1.57576	0.00667032
1336	45	Chang Liao	Forest	110.5	29.46	Root exudates	Monosaccharide	0.3412	45	2016	1		0.197383	1.97383	3	2.42763	24.2763	3	1129.91	65	20	3.57	0.351	10.1		11.3		170.6	2.51162	0.00677446
1337	45	Chang Liao	Forest	110.5	29.46	Root exudates	Monosaccharide	0.3412	45	2016	2		0.584838	5.84838	3	8.01082	80.1082	3	1269.75	65	20	3.57	0.351	10.1		11.3		170.6	2.61696	0.0066091
1338	45	Chang Liao	Forest	110.5	29.46	Root exudates	Monosaccharide	0.3412	45	2016	3		0.957671	9.57671	3	13.4717	134.717	3	1306.71	65	20	3.57	0.351	10.1		11.3		170.6	2.64352	0.00667961
1339	45	Chang Liao	Forest	110.5	29.46	Root exudates	Monosaccharide	0.3412	45	2016	4		1.32319	13.2319	3	17.2927	172.927	3	1206.89	65	20	3.57	0.351	10.1		11.3		170.6	2.5704	0.00665041
1340	45	Chang Liao	Forest	110.5	29.46	Root exudates	Monosaccharide	0.3412	45	2016	5		1.63755	16.3755	3	19.4132	194.132	3	1085.51	65	20	3.57	0.351	10.1		11.3		170.6	2.47247	0.00667378
1341	45	Chang Liao	Forest	110.5	29.46	Root exudates	Monosaccharide	0.3412	45	2016	7		2.1639	21.639	3	21.4662	214.662	3	892.014	65	20	3.57	0.351	10.1		11.3		170.6	2.29451	0.0066556
1342	45	Chang Liao	Forest	110.5	29.46	Root exudates	Monosaccharide	0.3412	45	2016	10		2.95343	29.5343	3	23.8106	238.106	3	706.201	65	20	3.57	0.351	10.1		11.3		170.6	2.08733	0.00665962
1343	45	Chang Liao	Forest	110.5	29.46	Root exudates	Monosaccharide	0.3412	45	2016	15		4.23276	42.3276	3	26.7895	267.895	3	532.907	65	20	3.57	0.351	10.1		11.3		170.6	1.84508	0.00666219
1344	46	Shufen Yuan	Forest	110.08	26.4	Root exudates	Monosaccharide	1.4995	5	2015	1		0.0698359	0.70524	3	0.0984043	0.984043	3	39.5331	60	7	2.999	0.22	13.55	3.9		180		0.322288	0.00671087
1345	46	Shufen Yuan	Forest	110.08	26.4	Root exudates	Monosaccharide	1.4995	5	2015	1		0.0698108	1.75074	3	0.209465	2.1692	3	23.9021	60	17	2.999	0.22	13.55	3.9		180		0.215111	0.00365508
1346	46	Shufen Yuan	Forest	110.08	26.4	Root exudates	Monosaccharide	1.4995	5	2015	1		0.116369	2.33077	3	0.488751	2.93541	3	25.9415	60	27	2.999	0.22	13.55	3.9		180		0.232541	0.0101434
1347	46	Shufen Yuan	Forest	110.08	26.4	Root exudates	Monosaccharide	1.4995	5	2015	1		0.349101	5.71919	3	0.698216	5.517	3	-3.53523	60	37	2.999	0.22	13.55	3.9		180		-0.0355909	0.00660842
1348	46	Shufen Yuan	Forest	110.08	26.4	Plant residues	Woody residue	1.4995	5	2015	1		0.0698359	0.70524	3	0.279286	4.19538	3	494.888	60	7	2.999	0.22	13.55	3.9		180		1.77757	0.00472158
1349	46	Shufen Yuan	Forest	110.08	26.4	Plant residues	Woody residue	1.4995	5	2015	1		0.0698108	1.75074	3	0.209432	6.42784	3	267.15	60	17	2.999	0.22	13.55	3.9		180		1.30136	0.000888879
1350	46	Shufen Yuan	Forest	110.08	26.4	Plant residues	Woody residue	1.4995	5	2015	1		0.116369	2.33077	3	0.0698216	7.68279	3	229.625	60	27	2.999	0.22	13.55	3.9		180		1.19275	0.000911849
1351	46	Shufen Yuan	Forest	110.08	26.4	Plant residues	Woody residue	1.4995	5	2015	1		0.349101	5.71919	3	0.279286	9.35667	3	63.6014	60	37	2.999	0.22	13.55	3.9		180		0.492476	0.00154632
1352	46	Shufen Yuan	Forest	110.08	26.4	Root exudates	Monosaccharide	0.951	5	2015	1		0.0604463	0.367394	3	0.0679755	0.771113	3	109.887	60	7	1.902	0.158	12.14	3.6		130		0.732888	0.0115203
1353	46	Shufen Yuan	Forest	110.08	26.4	Root exudates	Monosaccharide	0.951	5	2015	1		0.0680227	0.644241	3	0.0679755	1.46339	3	127.149	60	17	1.902	0.158	12.14	3.6		130		0.824724	0.00475388
1354	46	Shufen Yuan	Forest	110.08	26.4	Root exudates	Monosaccharide	0.951	5	2015	1		0.0981868	1.10243	3	0.0677633	2.15567	3	95.5382	60	27	1.902	0.158	12.14	3.6		130		0.674798	0.0031049
1355	46	Shufen Yuan	Forest	110.08	26.4	Root exudates	Monosaccharide	0.951	5	2015	1		0.0754812	3.78849	3	0.204139	4.41117	3	16.4361	60	37	1.902	0.158	12.14	3.6		130		0.151509	0.000834104
1356	46	Shufen Yuan	Forest	110.08	26.4	Plant residues	Woody residue	0.951	5	2015	1		0.0604463	0.367394	3	0.0830812	2.20199	3	499.355	60	7	1.902	0.158	12.14	3.6		130		1.78271	0.00920629
1357	46	Shufen Yuan	Forest	110.08	26.4	Plant residues	Woody residue	0.951	5	2015	1		0.0680227	0.644241	3	0.128351	4.72961	3	634.137	60	17	1.902	0.158	12.14	3.6		130		2.00021	0.00423942
1358	46	Shufen Yuan	Forest	110.08	26.4	Plant residues	Woody residue	0.951	5	2015	1		0.0981868	1.10243	3	0.211409	4.74213	3	330.154	60	27	1.902	0.158	12.14	3.6		130		1.46073	0.0034091
1359	46	Shufen Yuan	Forest	110.08	26.4	Plant residues	Woody residue	0.951	5	2015	1		0.0754812	3.78849	3	0.355007	8.07767	3	113.216	60	37	1.902	0.158	12.14	3.6		130		0.757026	0.000810218
1360	47	Yifan Zhu	Forest	109.49	26.46	Biochar	Woody biochar	1.9765	5	2020	1		12.0315	120.315	4	14.9147	149.147	4	23.9634	60	25	3.953	0.345	11.458	3.73			359.63	0.214798	0.00499749
1361	47	Yifan Zhu	Forest	109.49	26.46	Biochar	Woody biochar	1.9765	5	2020	2		35.077	350.77	4	43.558	435.58	4	24.1781	60	25	3.953	0.345	11.458	3.73			360.63	0.216548	0.00500066
1362	47	Yifan Zhu	Forest	109.49	26.46	Biochar	Woody biochar	1.9765	5	2020	4		77.439	774.39	4	97.117	971.17	4	25.411	60	25	3.953	0.345	11.458	3.73			361.63	0.226426	0.00500022
1363	47	Yifan Zhu	Forest	109.49	26.46	Biochar	Woody biochar	1.9765	5	2020	7		134.883	1348.83	4	173.389	1733.89	4	28.5482	60	25	3.953	0.345	11.458	3.73			362.63	0.25113	0.00499992
1364	47	Yifan Zhu	Forest	109.49	26.46	Biochar	Woody biochar	1.9765	5	2020	10		188.772	1887.72	4	248.65	2486.5	4	31.7199	60	25	3.953	0.345	11.458	3.73			363.63	0.275506	0.00499995
1365	47	Yifan Zhu	Forest	109.49	26.46	Biochar	Woody biochar	1.9765	5	2020	15		272.668	2726.68	4	376.642	3766.42	4	38.1319	60	25	3.953	0.345	11.458	3.73			364.63	0.32304	0.00500001
1366	47	Yifan Zhu	Forest	109.49	26.46	Biochar	Woody biochar	1.9765	5	2020	20		352.348	3523.48	4	498.719	4987.19	4	41.5417	60	25	3.953	0.345	11.458	3.73			365.63	0.347423	0.00500004
1367	47	Yifan Zhu	Forest	109.49	26.46	Biochar	Woody biochar	1.9765	5	2020	27		457.998	4579.98	4	653.044	6530.44	4	42.5866	60	25	3.953	0.345	11.458	3.73			366.63	0.35478	0.00499999
1368	47	Yifan Zhu	Forest	109.49	26.46	Biochar	Woody biochar	1.9765	5	2020	34		551.817	5518.17	4	796.725	7967.25	4	44.382	60	25	3.953	0.345	11.458	3.73			367.63	0.367293	0.005
1369	47	Yifan Zhu	Forest	109.49	26.46	Biochar	Woody biochar	1.9765	5	2020	41		644.489	6444.89	4	936.884	9368.84	4	45.3685	60	25	3.953	0.345	11.458	3.73			368.63	0.374102	0.00499999
1370	47	Yifan Zhu	Forest	109.49	26.46	Biochar	Woody biochar	1.9765	5	2020	48		744.323	7443.23	4	1078.27	10782.7	4	44.8658	60	25	3.953	0.345	11.458	3.73			369.63	0.370638	0.00499998
1371	47	Yifan Zhu	Forest	109.49	26.46	Biochar	Woody biochar	1.9765	5	2020	55		844.203	8442.03	4	1213.77	12137.7	4	43.7765	60	25	3.953	0.345	11.458	3.73			370.63	0.363089	0.005
1372	47	Yifan Zhu	Forest	109.49	26.46	Biochar	Woody biochar	1.9765	5	2020	65		975.088	9750.88	4	1402.31	14023.1	4	43.8141	60	25	3.953	0.345	11.458	3.73			371.63	0.363351	0.005
1373	47	Yifan Zhu	Forest	109.49	26.46	Biochar	Woody biochar	1.9765	5	2020	76		1104.23	11042.3	4	1602.34	16023.4	4	45.1101	60	25	3.953	0.345	11.458	3.73			372.63	0.372323	0.005
1374	47	Yifan Zhu	Forest	109.49	26.46	Biochar	Woody biochar	1.9765	5	2020	92		1265.11	12651.1	4	1863.64	18636.4	4	47.31	60	25	3.953	0.345	11.458	3.73			373.63	0.387369	0.00499999
1375	47	Yifan Zhu	Forest	109.49	26.46	Biochar	Woody biochar	1.9765	5	2020	113		1469.48	14694.8	4	2199.78	21997.8	4	49.698	60	25	3.953	0.345	11.458	3.73			373.63	0.40345	0.00499998
1376	47	Yifan Zhu	Forest	109.49	26.46	Biochar	Woody biochar	1.9765	5	2020	143		1787.53	17875.3	4	2634.84	26348.4	4	47.4008	60	25	3.953	0.345	11.458	3.73			373.63	0.387985	0.00500001
1377	47	Yifan Zhu	Forest	109.49	26.46	Biochar	Woody biochar	1.9765	5	2020	173		2096.16	20961.6	4	3029.94	30299.4	4	44.547	60	25	3.953	0.345	11.458	3.73			373.63	0.368434	0.00499998
1378	48	Ying Zhang	Cropland	113.23	34.53	Plant residues	Crop residue	5.3505	10	2019	1		0.515419	5.15419	3	4.00441	40.0441	3	676.923	50	25	1.26	0.092	13.6957	8.01	25			2.05088	0.00672505
1379	48	Ying Zhang	Cropland	113.23	34.53	Plant residues	Crop residue	5.3505	10	2019	3		2.10132	21.0132	3	17.4846	174.846	3	732.075	50	25	1.26	0.092	13.6957	8.01	25			2.11893	0.00666159
1380	48	Ying Zhang	Cropland	113.23	34.53	Plant residues	Crop residue	5.3505	10	2019	6		3.17181	31.7181	3	32.2335	322.335	3	916.25	50	25	1.26	0.092	13.6957	8.01	25			2.31863	0.00666184
1381	48	Ying Zhang	Cropland	113.23	34.53	Plant residues	Crop residue	5.3505	10	2019	10		3.96476	39.6476	3	46.9824	469.824	3	1085	50	25	1.26	0.092	13.6957	8.01	25			2.47226	0.00665798
1382	48	Ying Zhang	Cropland	113.23	34.53	Plant residues	Crop residue	5.3505	10	2019	17		5.35242	53.5242	3	66.1322	661.322	3	1135.56	50	25	1.26	0.092	13.6957	8.01	25			2.51418	0.00666397
1383	48	Ying Zhang	Cropland	113.23	34.53	Plant residues	Crop residue	5.3505	10	2019	24		6.46256	64.6256	3	82.2291	822.291	3	1172.39	50	25	1.26	0.092	13.6957	8.01	25			2.54341	0.00666365
1384	48	Ying Zhang	Cropland	113.23	34.53	Plant residues	Crop residue	5.3505	10	2019	37		8.00881	80.0881	3	101.3	1013	3	1164.85	50	25	1.26	0.092	13.6957	8.01	25			2.53752	0.0066675
1385	48	Ying Zhang	Cropland	113.23	34.53	Plant residues	Crop residue	5.3505	10	2019	52		9.19824	91.9824	3	110.815	1108.15	3	1104.74	50	25	1.26	0.092	13.6957	8.01	25			2.48888	0.00666782
1386	48	Ying Zhang	Cropland	113.23	34.53	Plant residues	Crop residue	5.3505	10	2019	72		9.99119	99.9119	3	117.952	1179.52	3	1080.56	50	25	1.26	0.092	13.6957	8.01	25			2.46859	0.00666589
1387	48	Ying Zhang	Cropland	113.23	34.53	Biochar	Crop biochar	10.272	10	2019	1		0.515419	5.15419	3	0.594714	5.94714	3	15.3846	50	25	1.26	0.092	13.6957	8.01	25			0.144395	0.00667592
1388	48	Ying Zhang	Cropland	113.23	34.53	Biochar	Crop biochar	10.272	10	2019	3		2.10132	21.0132	3	2.4978	24.978	3	18.8679	50	25	1.26	0.092	13.6957	8.01	25			0.173077	0.00666883
1389	48	Ying Zhang	Cropland	113.23	34.53	Biochar	Crop biochar	10.272	10	2019	6		3.17181	31.7181	3	4.163	41.63	3	31.25	50	25	1.26	0.092	13.6957	8.01	25			0.271874	0.00665766
1390	48	Ying Zhang	Cropland	113.23	34.53	Biochar	Crop biochar	10.272	10	2019	10		3.96476	39.6476	3	5.43172	54.3172	3	37	50	25	1.26	0.092	13.6957	8.01	25			0.314802	0.00665581
1391	48	Ying Zhang	Cropland	113.23	34.53	Biochar	Crop biochar	10.272	10	2019	17		5.35242	53.5242	3	6.81938	68.1938	3	27.4074	50	25	1.26	0.092	13.6957	8.01	25			0.242243	0.00666515
1392	48	Ying Zhang	Cropland	113.23	34.53	Biochar	Crop biochar	10.272	10	2019	24		6.46256	64.6256	3	8.20705	82.0705	3	26.9939	50	25	1.26	0.092	13.6957	8.01	25			0.238894	0.00666601
1393	48	Ying Zhang	Cropland	113.23	34.53	Biochar	Crop biochar	10.272	10	2019	37		8.00881	80.0881	3	10.2687	102.687	3	28.2178	50	25	1.26	0.092	13.6957	8.01	25			0.248564	0.00666815
1394	48	Ying Zhang	Cropland	113.23	34.53	Biochar	Crop biochar	10.272	10	2019	52		9.19824	91.9824	3	11.4581	114.581	3	24.569	50	25	1.26	0.092	13.6957	8.01	25			0.219702	0.00666928
1395	48	Ying Zhang	Cropland	113.23	34.53	Biochar	Crop biochar	10.272	10	2019	72		9.99119	99.9119	3	12.2511	122.511	3	22.619	50	25	1.26	0.092	13.6957	8.01	25			0.203923	0.00666546
1396	48	Ying Zhang	Cropland	113.23	34.53	Biochar	Crop biochar	10.272	10	2019	1		0.515419	5.15419	3	4.59912	45.9912	3	792.308	50	25	1.26	0.092	13.6957	8.01	25			2.18943	0.00673316
1397	48	Ying Zhang	Cropland	113.23	34.53	Biochar	Crop biochar	10.272	10	2019	3		2.10132	21.0132	3	20.6167	206.167	3	881.132	50	25	1.26	0.092	13.6957	8.01	25			2.2837	0.00666446
1398	48	Ying Zhang	Cropland	113.23	34.53	Biochar	Crop biochar	10.272	10	2019	6		3.17181	31.7181	3	37.9824	379.824	3	1097.5	50	25	1.26	0.092	13.6957	8.01	25			2.48275	0.00666211
1399	48	Ying Zhang	Cropland	113.23	34.53	Biochar	Crop biochar	10.272	10	2019	10		3.96476	39.6476	3	53.8414	538.414	3	1258	50	25	1.26	0.092	13.6957	8.01	25			2.60853	0.00665814
1400	48	Ying Zhang	Cropland	113.23	34.53	Biochar	Crop biochar	10.272	10	2019	17		5.35242	53.5242	3	74.1013	741.013	3	1284.44	50	25	1.26	0.092	13.6957	8.01	25			2.62796	0.00666409
1401	48	Ying Zhang	Cropland	113.23	34.53	Biochar	Crop biochar	10.272	10	2019	24		6.46256	64.6256	3	90.7533	907.533	3	1304.29	50	25	1.26	0.092	13.6957	8.01	25			2.64205	0.00666335
1402	48	Ying Zhang	Cropland	113.23	34.53	Biochar	Crop biochar	10.272	10	2019	37		8.00881	80.0881	3	109.824	1098.24	3	1271.29	50	25	1.26	0.092	13.6957	8.01	25			2.61831	0.00666726
1403	48	Ying Zhang	Cropland	113.23	34.53	Biochar	Crop biochar	10.272	10	2019	52		9.19824	91.9824	3	119.339	1193.39	3	1197.41	50	25	1.26	0.092	13.6957	8.01	25			2.56298	0.00666817
1404	48	Ying Zhang	Cropland	113.23	34.53	Biochar	Crop biochar	10.272	10	2019	72		9.99119	99.9119	3	126.476	1264.76	3	1165.87	50	25	1.26	0.092	13.6957	8.01	25			2.53837	0.00666621
1405	48	Ying Zhang	Cropland	113.23	34.53	Plant residues	Crop residue	5.3505	10	2019	1		0.376543	3.76543	3	5.18821	51.8821	3	1277.85	50	25	0.83	0.078	10.641	8.25	6			2.62186	0.0067225
1406	48	Ying Zhang	Cropland	113.23	34.53	Plant residues	Crop residue	5.3505	10	2019	3		1.46674	14.6674	3	23.0535	230.535	3	1471.76	50	25	0.83	0.078	10.641	8.25	6			2.75462	0.00667916
1407	48	Ying Zhang	Cropland	113.23	34.53	Plant residues	Crop residue	5.3505	10	2019	6		2.50966	25.0966	3	41.8777	418.777	3	1568.66	50	25	0.83	0.078	10.641	8.25	6			2.81448	0.00666699
1408	48	Ying Zhang	Cropland	113.23	34.53	Plant residues	Crop residue	5.3505	10	2019	10		3.54674	35.4674	3	57.4811	574.811	3	1520.67	50	25	0.83	0.078	10.641	8.25	6			2.78535	0.00667219
1409	48	Ying Zhang	Cropland	113.23	34.53	Plant residues	Crop residue	5.3505	10	2019	17		4.89299	48.9299	3	74.6733	746.733	3	1426.13	50	25	0.83	0.078	10.641	8.25	6			2.72531	0.00666231
1410	48	Ying Zhang	Cropland	113.23	34.53	Plant residues	Crop residue	5.3505	10	2019	24		6.15062	61.5062	3	88.1793	881.793	3	1333.66	50	25	0.83	0.078	10.641	8.25	6			2.66275	0.00666566
1411	48	Ying Zhang	Cropland	113.23	34.53	Plant residues	Crop residue	5.3505	10	2019	37		7.74397	77.4397	3	104.416	1044.16	3	1248.35	50	25	0.83	0.078	10.641	8.25	6			2.60146	0.00666348
1412	48	Ying Zhang	Cropland	113.23	34.53	Plant residues	Crop residue	5.3505	10	2019	52		8.71188	87.1188	3	113.914	1139.14	3	1207.57	50	25	0.83	0.078	10.641	8.25	6			2.57074	0.0066649
1413	48	Ying Zhang	Cropland	113.23	34.53	Plant residues	Crop residue	5.3505	10	2019	72		9.04187	90.4187	3	122.119	1221.19	3	1250.59	50	25	0.83	0.078	10.641	8.25	6			2.60312	0.00666525
1414	48	Ying Zhang	Cropland	113.23	34.53	Biochar	Crop biochar	10.272	10	2019	1		0.376543	3.76543	3	0.496853	4.96853	3	31.951	50	25	0.83	0.078	10.641	8.25	6			0.276345	0.00676029
1415	48	Ying Zhang	Cropland	113.23	34.53	Biochar	Crop biochar	10.272	10	2019	3		1.46674	14.6674	3	1.93693	19.3693	3	32.0572	50	25	0.83	0.078	10.641	8.25	6			0.277921	0.00669065
1416	48	Ying Zhang	Cropland	113.23	34.53	Biochar	Crop biochar	10.272	10	2019	6		2.50966	25.0966	3	3.34063	33.4063	3	33.1105	50	25	0.83	0.078	10.641	8.25	6			0.285987	0.00666467
1417	48	Ying Zhang	Cropland	113.23	34.53	Biochar	Crop biochar	10.272	10	2019	10		3.54674	35.4674	3	5.03402	50.3402	3	41.9336	50	25	0.83	0.078	10.641	8.25	6			0.350113	0.00666701
1418	48	Ying Zhang	Cropland	113.23	34.53	Biochar	Crop biochar	10.272	10	2019	17		4.89299	48.9299	3	7.37572	73.7572	3	50.7405	50	25	0.83	0.078	10.641	8.25	6			0.410426	0.0066662
1419	48	Ying Zhang	Cropland	113.23	34.53	Biochar	Crop biochar	10.272	10	2019	24		6.15062	61.5062	3	9.32254	93.2254	3	51.5707	50	25	0.83	0.078	10.641	8.25	6			0.41587	0.00666344
1420	48	Ying Zhang	Cropland	113.23	34.53	Biochar	Crop biochar	10.272	10	2019	37		7.74397	77.4397	3	11.7684	117.684	3	51.9686	50	25	0.83	0.078	10.641	8.25	6			0.418466	0.00666436
1421	48	Ying Zhang	Cropland	113.23	34.53	Biochar	Crop biochar	10.272	10	2019	52		8.71188	87.1188	3	13.3906	133.906	3	53.7049	50	25	0.83	0.078	10.641	8.25	6			0.429881	0.00666464
1422	48	Ying Zhang	Cropland	113.23	34.53	Biochar	Crop biochar	10.272	10	2019	72		9.04187	90.4187	3	14.1575	141.575	3	56.5767	50	25	0.83	0.078	10.641	8.25	6			0.448329	0.00666661
1423	48	Ying Zhang	Cropland	113.23	34.53	Biochar	Crop biochar	10.272	10	2019	1		0.376543	3.76543	3	5.33036	53.3036	3	1315.6	50	25	0.83	0.078	10.641	8.25	6			2.64886	0.00671993
1424	48	Ying Zhang	Cropland	113.23	34.53	Biochar	Crop biochar	10.272	10	2019	3		1.46674	14.6674	3	23.0207	230.207	3	1469.52	50	25	0.83	0.078	10.641	8.25	6			2.75319	0.00668002
1425	48	Ying Zhang	Cropland	113.23	34.53	Biochar	Crop biochar	10.272	10	2019	6		2.50966	25.0966	3	41.5824	415.824	3	1556.89	50	25	0.83	0.078	10.641	8.25	6			2.80738	0.00666635
1426	48	Ying Zhang	Cropland	113.23	34.53	Biochar	Crop biochar	10.272	10	2019	10		3.54674	35.4674	3	58.3667	583.667	3	1545.64	50	25	0.83	0.078	10.641	8.25	6			2.80065	0.00667265
1427	48	Ying Zhang	Cropland	113.23	34.53	Biochar	Crop biochar	10.272	10	2019	17		4.89299	48.9299	3	77.2428	772.428	3	1478.64	50	25	0.83	0.078	10.641	8.25	6			2.75915	0.00666232
1428	48	Ying Zhang	Cropland	113.23	34.53	Biochar	Crop biochar	10.272	10	2019	24		6.15062	61.5062	3	92.1265	921.265	3	1397.84	50	25	0.83	0.078	10.641	8.25	6			2.70655	0.0066658
1429	48	Ying Zhang	Cropland	113.23	34.53	Biochar	Crop biochar	10.272	10	2019	37		7.74397	77.4397	3	110.78	1107.8	3	1330.53	50	25	0.83	0.078	10.641	8.25	6			2.66063	0.00666322
1430	48	Ying Zhang	Cropland	113.23	34.53	Biochar	Crop biochar	10.272	10	2019	52		8.71188	87.1188	3	123.066	1230.66	3	1312.62	50	25	0.83	0.078	10.641	8.25	6			2.64802	0.00666535
1431	48	Ying Zhang	Cropland	113.23	34.53	Biochar	Crop biochar	10.272	10	2019	72		9.04187	90.4187	3	133.457	1334.57	3	1375.98	50	25	0.83	0.078	10.641	8.25	6			2.6919	0.00666534
1432	49	Shiqi Zhang	Wetland	127.42	41.41	Plant residues	Woody residue	8.5	7.5	2025	1		0.0689529	0.689529	3	0.0788034	0.788034	3	14.2857		11								0.135341	0.00684891
1433	49	Shiqi Zhang	Wetland	127.42	41.41	Plant residues	Woody residue	8.5	7.5	2025	3		0.118205	1.18205	3	0.256111	2.56111	3	116.667		11								0.774493	0.0068856
1434	49	Shiqi Zhang	Wetland	127.42	41.41	Plant residues	Woody residue	8.5	7.5	2025	5		0.177308	1.77308	3	0.374316	3.74316	3	111.111		11								0.748106	0.0067097
1435	49	Shiqi Zhang	Wetland	127.42	41.41	Plant residues	Woody residue	8.5	7.5	2025	10		0.325064	3.25064	3	0.571324	5.71324	3	75.7576		11								0.563564	0.00675835
1436	49	Shiqi Zhang	Wetland	127.42	41.41	Plant residues	Woody residue	8.5	7.5	2025	15		0.47282	4.7282	3	0.728931	7.28931	3	54.1667		11								0.432578	0.00663367
1437	49	Shiqi Zhang	Wetland	127.42	41.41	Plant residues	Woody residue	8.5	7.5	2025	25		0.738781	7.38781	3	1.06385	10.6385	3	44		11								0.364493	0.00665068
1438	49	Shiqi Zhang	Wetland	127.42	41.41	Plant residues	Woody residue	8.5	7.5	2025	40		1.04414	10.4414	3	1.43816	14.3816	3	37.7358		11								0.320194	0.00665045
1439	49	Shiqi Zhang	Wetland	127.42	41.41	Plant residues	Woody residue	8.5	7.5	2025	60		1.35936	13.5936	3	1.81248	18.1248	3	33.3333		11								0.287682	0.00666422
1440	49	Shiqi Zhang	Wetland	127.42	41.41	Plant residues	Woody residue	8.5	7.5	2025	90		1.72382	17.2382	3	2.20649	22.0649	3	28		11								0.246534	0.00666332
1441	49	Shiqi Zhang	Wetland	127.42	41.41	Plant residues	Woody residue	8.5	7.5	2025	120		1.95038	19.5038	3	2.58081	25.8081	3	32.3232		11								0.280348	0.00666408
1442	49	Shiqi Zhang	Wetland	127.42	41.41	Plant residues	Woody residue	9.46	7.5	2025	1		0.0689529	0.689529	3	0.0788034	0.788034	3	14.2857		11								0.135341	0.00684891
1443	49	Shiqi Zhang	Wetland	127.42	41.41	Plant residues	Woody residue	9.46	7.5	2025	3		0.118205	1.18205	3	0.256111	2.56111	3	116.667		11								0.774493	0.0068856
1444	49	Shiqi Zhang	Wetland	127.42	41.41	Plant residues	Woody residue	9.46	7.5	2025	5		0.177308	1.77308	3	0.384166	3.84166	3	116.667		11								0.774493	0.00671154
1445	49	Shiqi Zhang	Wetland	127.42	41.41	Plant residues	Woody residue	9.46	7.5	2025	10		0.325064	3.25064	3	0.581175	5.81175	3	78.7879		11								0.580926	0.00675856
1446	49	Shiqi Zhang	Wetland	127.42	41.41	Plant residues	Woody residue	9.46	7.5	2025	15		0.47282	4.7282	3	0.788034	7.88034	3	66.6667		11								0.510403	0.00664146
1447	49	Shiqi Zhang	Wetland	127.42	41.41	Plant residues	Woody residue	9.46	7.5	2025	25		0.738781	7.38781	3	1.0934	10.934	3	48		11								0.391384	0.00665742
1448	49	Shiqi Zhang	Wetland	127.42	41.41	Plant residues	Woody residue	9.46	7.5	2025	40		1.04414	10.4414	3	1.45786	14.5786	3	39.6226		11								0.334006	0.00665032
1449	49	Shiqi Zhang	Wetland	127.42	41.41	Plant residues	Woody residue	9.46	7.5	2025	60		1.35936	13.5936	3	1.85188	18.5188	3	36.2319		11								0.309517	0.00666438
1450	49	Shiqi Zhang	Wetland	127.42	41.41	Plant residues	Woody residue	9.46	7.5	2025	90		1.72382	17.2382	3	2.2459	22.459	3	30.2857		11								0.264504	0.0066631
1451	49	Shiqi Zhang	Wetland	127.42	41.41	Plant residues	Woody residue	9.46	7.5	2025	120		1.95038	19.5038	3	2.62021	26.2021	3	34.3434		11								0.295345	0.00666667
1452	49	Shiqi Zhang	Wetland	127.42	41.41	Plant residues	Woody residue	9.08	7.5	2025	1		0.0689529	0.689529	3	0.0788034	0.788034	3	14.2857		11								0.135341	0.00684891
1453	49	Shiqi Zhang	Wetland	127.42	41.41	Plant residues	Woody residue	9.08	7.5	2025	3		0.118205	1.18205	3	0.24626	2.4626	3	108.333		11								0.734647	0.0068899
1454	49	Shiqi Zhang	Wetland	127.42	41.41	Plant residues	Woody residue	9.08	7.5	2025	5		0.177308	1.77308	3	0.433418	4.33418	3	144.444		11								0.894588	0.00673459
1455	49	Shiqi Zhang	Wetland	127.42	41.41	Plant residues	Woody residue	9.08	7.5	2025	10		0.325064	3.25064	3	0.640277	6.40277	3	96.9697		11								0.677643	0.00677002
1456	49	Shiqi Zhang	Wetland	127.42	41.41	Plant residues	Woody residue	9.08	7.5	2025	15		0.47282	4.7282	3	0.827435	8.27435	3	75		11								0.558709	0.00664875
1457	49	Shiqi Zhang	Wetland	127.42	41.41	Plant residues	Woody residue	9.08	7.5	2025	25		0.738781	7.38781	3	1.1525	11.525	3	56		11								0.443957	0.00666413
1458	49	Shiqi Zhang	Wetland	127.42	41.41	Plant residues	Woody residue	9.08	7.5	2025	40		1.04414	10.4414	3	1.51696	15.1696	3	45.283		11								0.373675	0.00665437
1459	49	Shiqi Zhang	Wetland	127.42	41.41	Plant residues	Woody residue	9.08	7.5	2025	60		1.35936	13.5936	3	1.91098	19.1098	3	40.5797		11								0.340878	0.00666809
1460	49	Shiqi Zhang	Wetland	127.42	41.41	Plant residues	Woody residue	9.08	7.5	2025	90		1.72382	17.2382	3	2.3247	23.247	3	34.8571		11								0.299073	0.0066369
1461	49	Shiqi Zhang	Wetland	127.42	41.41	Plant residues	Woody residue	9.08	7.5	2025	120		1.95038	19.5038	3	2.70887	27.0887	3	38.8889		11								0.32875	0.00666913
1462	49	Shiqi Zhang	Wetland	127.42	41.41	Plant residues	Woody residue	8.76	7.5	2025	1		0.0689529	0.689529	3	0.0788034	0.788034	3	14.2857		11								0.135341	0.00684891
1463	49	Shiqi Zhang	Wetland	127.42	41.41	Plant residues	Woody residue	8.76	7.5	2025	3		0.118205	1.18205	3	0.24626	2.4626	3	108.333		11								0.734647	0.0068899
1464	49	Shiqi Zhang	Wetland	127.42	41.41	Plant residues	Woody residue	8.76	7.5	2025	5		0.177308	1.77308	3	0.512222	5.12222	3	188.889		11								1.06217	0.00675463
1465	49	Shiqi Zhang	Wetland	127.42	41.41	Plant residues	Woody residue	8.76	7.5	2025	10		0.325064	3.25064	3	0.748632	7.48632	3	130.303		11								0.834914	0.00677893
1466	49	Shiqi Zhang	Wetland	127.42	41.41	Plant residues	Woody residue	8.76	7.5	2025	15		0.47282	4.7282	3	0.93579	9.3579	3	97.9167		11								0.68252	0.00665307
1467	49	Shiqi Zhang	Wetland	127.42	41.41	Plant residues	Woody residue	8.76	7.5	2025	25		0.738781	7.38781	3	1.2707	12.707	3	72		11								0.542261	0.00667045
1468	49	Shiqi Zhang	Wetland	127.42	41.41	Plant residues	Woody residue	8.76	7.5	2025	40		1.04414	10.4414	3	1.64502	16.4502	3	57.5472		11								0.454681	0.00666147
1469	49	Shiqi Zhang	Wetland	127.42	41.41	Plant residues	Woody residue	8.76	7.5	2025	60		1.35936	13.5936	3	2.05874	20.5874	3	51.4493		11								0.415471	0.00667481
1470	49	Shiqi Zhang	Wetland	127.42	41.41	Plant residues	Woody residue	8.76	7.5	2025	90		1.72382	17.2382	3	2.48231	24.8231	3	44		11								0.364418	0.00664585
1471	49	Shiqi Zhang	Wetland	127.42	41.41	Plant residues	Woody residue	8.76	7.5	2025	120		1.95038	19.5038	3	2.87632	28.7632	3	47.4747		11								0.388571	0.00667595
1472	49	Shiqi Zhang	Wetland	127.42	41.41	Plant residues	Woody residue	8.4	7.5	2025	1		0.0689529	0.689529	3	0.0689529	0.689529	3	0		11								0	0.0068613
1473	49	Shiqi Zhang	Wetland	127.42	41.41	Plant residues	Woody residue	8.4	7.5	2025	3		0.118205	1.18205	3	0.265961	2.65961	3	125		11								0.812812	0.00688162
1474	49	Shiqi Zhang	Wetland	127.42	41.41	Plant residues	Woody residue	8.4	7.5	2025	5		0.177308	1.77308	3	0.443269	4.43269	3	150		11								0.91742	0.00673562
1475	49	Shiqi Zhang	Wetland	127.42	41.41	Plant residues	Woody residue	8.4	7.5	2025	10		0.325064	3.25064	3	0.689529	6.89529	3	112.121		11								0.752866	0.00677002
1476	49	Shiqi Zhang	Wetland	127.42	41.41	Plant residues	Woody residue	8.4	7.5	2025	15		0.47282	4.7282	3	0.866837	8.66837	3	83.3333		11								0.605944	0.00664763
1477	49	Shiqi Zhang	Wetland	127.42	41.41	Plant residues	Woody residue	8.4	7.5	2025	25		0.738781	7.38781	3	1.20175	12.0175	3	62.6667		11								0.486444	0.00666461
1478	49	Shiqi Zhang	Wetland	127.42	41.41	Plant residues	Woody residue	8.4	7.5	2025	40		1.04414	10.4414	3	1.55637	15.5637	3	49.0566		11								0.399059	0.00665833
1479	49	Shiqi Zhang	Wetland	127.42	41.41	Plant residues	Woody residue	8.4	7.5	2025	60		1.35936	13.5936	3	1.96023	19.6023	3	44.2029		11								0.366195	0.00667157
1480	49	Shiqi Zhang	Wetland	127.42	41.41	Plant residues	Woody residue	8.4	7.5	2025	90		1.72382	17.2382	3	2.3838	23.838	3	38.2857		11								0.324133	0.00664004
1481	49	Shiqi Zhang	Wetland	127.42	41.41	Plant residues	Woody residue	8.4	7.5	2025	120		1.95038	19.5038	3	2.66946	26.6946	3	36.8687		11								0.313874	0.00666916
1482	50	Haoyang Wu	Grassland	92.07	31.26	Root exudates	Monosaccharide		7.5	2025	1		11.5312	115.312	5	7.96875	79.6875	5	-30.8943	55	25	0.237	0.076	3.11842	7.35	24.39			-0.36948	0.00400016
1483	50	Haoyang Wu	Grassland	92.07	31.26	Root exudates	Monosaccharide		7.5	2025	3		43.9688	439.688	5	31.7812	317.812	5	-27.7186	55	25	0.237	0.076	3.11842	7.35	24.39			-0.324616	0.00399997
1484	50	Haoyang Wu	Grassland	92.07	31.26	Root exudates	Monosaccharide		7.5	2025	7		81.4688	814.688	5	59.5312	595.312	5	-26.9275	55	25	0.237	0.076	3.11842	7.35	24.39			-0.313725	0.00399998
1485	50	Haoyang Wu	Grassland	92.07	31.26	Root exudates	Monosaccharide		7.5	2025	14		141.844	1418.44	5	108.094	1080.94	5	-23.7938	55	25	0.237	0.076	3.11842	7.35	24.39			-0.271727	0.00399974
1486	50	Haoyang Wu	Grassland	92.07	31.26	Root exudates	Monosaccharide		7.5	2025	21		192.375	1923.75	5	153.375	1533.75	5	-20.2729	55	25	0.237	0.076	3.11842	7.35	24.39			-0.226561	0.00400023
1487	50	Haoyang Wu	Grassland	92.07	31.26	Root exudates	Monosaccharide		7.5	2025	1		11.5312	115.312	5	1.03125	10.3125	5	-91.0569	55	25	0.237	0.076	3.11842	7.35	24.39			-2.41451	0.00399578
1488	50	Haoyang Wu	Grassland	92.07	31.26	Root exudates	Monosaccharide		7.5	2025	3		43.9688	439.688	5	10.9688	109.688	5	-75.0533	55	25	0.237	0.076	3.11842	7.35	24.39			-1.38841	0.00400046
1489	50	Haoyang Wu	Grassland	92.07	31.26	Root exudates	Monosaccharide		7.5	2025	7		81.4688	814.688	5	41.3438	413.438	5	-49.252	55	25	0.237	0.076	3.11842	7.35	24.39			-0.678295	0.00399966
1490	50	Haoyang Wu	Grassland	92.07	31.26	Root exudates	Monosaccharide		7.5	2025	14		141.844	1418.44	5	84	840	5	-40.7799	55	25	0.237	0.076	3.11842	7.35	24.39			-0.523911	0.00399989
1491	50	Haoyang Wu	Grassland	92.07	31.26	Root exudates	Monosaccharide		7.5	2025	21		192.375	1923.75	5	130.594	1305.94	5	-32.115	55	25	0.237	0.076	3.11842	7.35	24.39			-0.387353	0.00399998
1492	50	Haoyang Wu	Grassland	92.07	31.26	Root exudates	Monosaccharide		7.5	2025	1		11.5312	115.312	5	2.90625	29.0625	5	-74.7967	55	25	0.237	0.076	3.11842	7.35	24.39			-1.37826	0.00400516
1493	50	Haoyang Wu	Grassland	92.07	31.26	Root exudates	Monosaccharide		7.5	2025	3		43.9688	439.688	5	35.3438	353.438	5	-19.6162	55	25	0.237	0.076	3.11842	7.35	24.39			-0.218356	0.00399964
1494	50	Haoyang Wu	Grassland	92.07	31.26	Root exudates	Monosaccharide		7.5	2025	7		81.4688	814.688	5	103.594	1035.94	5	27.1577	55	25	0.237	0.076	3.11842	7.35	24.39			0.240257	0.00399989
1495	50	Haoyang Wu	Grassland	92.07	31.26	Root exudates	Monosaccharide		7.5	2025	14		141.844	1418.44	5	153.469	1534.69	5	8.19564	55	25	0.237	0.076	3.11842	7.35	24.39			0.0787707	0.00399991
1496	50	Haoyang Wu	Grassland	92.07	31.26	Root exudates	Monosaccharide		7.5	2025	21		192.375	1923.75	5	196.781	1967.81	5	2.29045	55	25	0.237	0.076	3.11842	7.35	24.39			0.0226448	0.00400008
1497	50	Haoyang Wu	Grassland	92.07	31.26	Root exudates	Monosaccharide		7.5	2025	1		5.90625	59.0625	5	3.28125	32.8125	5	-44.4444	55	25	1.945	0.288	6.75347	6.62	28.11			-0.587821	0.00400149
1498	50	Haoyang Wu	Grassland	92.07	31.26	Root exudates	Monosaccharide		7.5	2025	3		37.7812	377.812	5	16.0312	160.312	5	-57.5682	55	25	1.945	0.288	6.75347	6.62	28.11			-0.857282	0.00399964
1499	50	Haoyang Wu	Grassland	92.07	31.26	Root exudates	Monosaccharide		7.5	2025	7		90.6562	906.562	5	37.4062	374.062	5	-58.7384	55	25	1.945	0.288	6.75347	6.62	28.11			-0.885241	0.0040006
1500	50	Haoyang Wu	Grassland	92.07	31.26	Root exudates	Monosaccharide		7.5	2025	14		143.156	1431.56	5	74.1562	741.562	5	-48.1991	55	25	1.945	0.288	6.75347	6.62	28.11			-0.657764	0.00400033
1501	50	Haoyang Wu	Grassland	92.07	31.26	Root exudates	Monosaccharide		7.5	2025	21		187.781	1877.81	5	106.312	1063.12	5	-43.3849	55	25	1.945	0.288	6.75347	6.62	28.11			-0.568889	0.00399987
1502	50	Haoyang Wu	Grassland	92.07	31.26	Root exudates	Monosaccharide		7.5	2025	1		5.90625	59.0625	5	7.40625	74.0625	5	25.3968	55	25	1.945	0.288	6.75347	6.62	28.11			0.226322	0.00400487
1503	50	Haoyang Wu	Grassland	92.07	31.26	Root exudates	Monosaccharide		7.5	2025	3		37.7812	377.812	5	28.4062	284.062	5	-24.8139	55	25	1.945	0.288	6.75347	6.62	28.11			-0.285206	0.00400046
1504	50	Haoyang Wu	Grassland	92.07	31.26	Root exudates	Monosaccharide		7.5	2025	7		90.6562	906.562	5	49.7812	497.812	5	-45.0879	55	25	1.945	0.288	6.75347	6.62	28.11			-0.599439	0.0040001
1505	50	Haoyang Wu	Grassland	92.07	31.26	Root exudates	Monosaccharide		7.5	2025	14		143.156	1431.56	5	84.5625	845.625	5	-40.9299	55	25	1.945	0.288	6.75347	6.62	28.11			-0.526438	0.00399997
1506	50	Haoyang Wu	Grassland	92.07	31.26	Root exudates	Monosaccharide		7.5	2025	21		187.781	1877.81	5	117.375	1173.75	5	-37.4938	55	25	1.945	0.288	6.75347	6.62	28.11			-0.469902	0.00400015
1507	50	Haoyang Wu	Grassland	92.07	31.26	Root exudates	Monosaccharide		7.5	2025	1		5.90625	59.0625	5	13.9688	139.688	5	136.508	55	25	1.945	0.288	6.75347	6.62	28.11			0.860872	0.004003
1508	50	Haoyang Wu	Grassland	92.07	31.26	Root exudates	Monosaccharide		7.5	2025	3		37.7812	377.812	5	69.6562	696.562	5	84.3672	55	25	1.945	0.288	6.75347	6.62	28.11			0.611763	0.00400012
1509	50	Haoyang Wu	Grassland	92.07	31.26	Root exudates	Monosaccharide		7.5	2025	7		90.6562	906.562	5	152.906	1529.06	5	68.666	55	25	1.945	0.288	6.75347	6.62	28.11			0.522751	0.00400028
1510	50	Haoyang Wu	Grassland	92.07	31.26	Root exudates	Monosaccharide		7.5	2025	14		143.156	1431.56	5	227.719	2277.19	5	59.0701	55	25	1.945	0.288	6.75347	6.62	28.11			0.464177	0.00400013
1511	50	Haoyang Wu	Grassland	92.07	31.26	Root exudates	Monosaccharide		7.5	2025	21		187.781	1877.81	5	265.125	2651.25	5	41.1882	55	25	1.945	0.288	6.75347	6.62	28.11			0.344925	0.00400005
1512	51	Congyue Hu	Wetland	118.33	37.35	Root exudates	Monosaccharide	0.0726	5	2025	160		14.8157	78.336	4	13.5397	83.4483	4	6.52612	80	25	0.363	0.03	12.1	8.75	3.97			0.0631893	0.0155283
1513	51	Congyue Hu	Wetland	118.33	37.35	Root exudates	Monosaccharide	0.1815	5	2025	160		14.8157	78.336	4	13.4688	91.1836	4	16.4006	80	25	0.363	0.03	12.1	8.75	3.97			0.151777	0.0144029
1514	51	Congyue Hu	Wetland	118.33	37.35	Root exudates	Monosaccharide	0.726	5	2025	160		14.8157	78.336	4	17.8639	64.5379	4	-17.614	80	25	0.363	0.03	12.1	8.75	3.97			-0.193773	0.0280914
1515	51	Congyue Hu	Wetland	118.33	37.35	Root exudates	Monosaccharide	0.1084	5	2025	160		3.19007	57.4613	4	7.65596	59.3837	4	3.34554	80	25	0.542	0.061	8.88525	8.79	7.62			0.0328684	0.00493076
1516	51	Congyue Hu	Wetland	118.33	37.35	Root exudates	Monosaccharide	0.271	5	2025	160		3.19007	57.4613	4	5.45841	60.8807	4	5.95088	80	25	0.542	0.061	8.88525	8.79	7.62			0.0578157	0.00278136
1517	51	Congyue Hu	Wetland	118.33	37.35	Root exudates	Monosaccharide	1.084	5	2025	160		3.19007	57.4613	4	6.37996	10.9128	4	-81.0085	80	25	0.542	0.061	8.88525	8.79	7.62			-1.66141	0.0862638
1518	52	Yang Xin	Cropland	112.07	31.36	Plant residues	Crop residue	8	10	2025	1		2.96896	29.6896	3	4.79082	47.9082	3	61.3636	60	25								0.478514	0.00666752
1519	52	Yang Xin	Cropland	112.07	31.36	Plant residues	Crop residue	8	10	2025	3		6.61269	66.1269	3	12.6856	126.856	3	91.8367	60	25								0.651462	0.00666575
1520	52	Yang Xin	Cropland	112.07	31.36	Plant residues	Crop residue	8	10	2025	5		10.8637	108.637	3	19.3657	193.657	3	78.2609	60	25								0.578064	0.00666559
1521	52	Yang Xin	Cropland	112.07	31.36	Plant residues	Crop residue	8	10	2025	15		29.0823	290.823	3	41.8354	418.354	3	43.8515	60	25								0.363614	0.00666701
1522	52	Yang Xin	Cropland	112.07	31.36	Plant residues	Crop residue	8	10	2025	30		45.4791	454.791	3	58.2321	582.321	3	28.0415	60	25								0.247184	0.00666658
1523	52	Yang Xin	Cropland	112.07	31.36	Plant residues	Crop residue	8	10	2025	60		64.305	643.05	3	77.6653	776.653	3	20.7765	60	25								0.188767	0.00666658
1524	52	Yang Xin	Cropland	112.07	31.36	Plant residues	Crop residue	8	10	2025	1		2.96896	29.6896	3	3.57625	35.7625	3	20.4545	60	25								0.18602	0.00667637
1525	52	Yang Xin	Cropland	112.07	31.36	Plant residues	Crop residue	8	10	2025	3		6.61269	66.1269	3	6.0054	60.054	3	-9.18367	60	25								-0.096445	0.0066692
1526	52	Yang Xin	Cropland	112.07	31.36	Plant residues	Crop residue	8	10	2025	5		10.8637	108.637	3	9.64912	96.4912	3	-11.1801	60	25								-0.1186	0.0066649
1527	52	Yang Xin	Cropland	112.07	31.36	Plant residues	Crop residue	8	10	2025	15		29.0823	290.823	3	24.8313	248.313	3	-14.6172	60	25								-0.158027	0.00666594
1528	52	Yang Xin	Cropland	112.07	31.36	Plant residues	Crop residue	8	10	2025	30		45.4791	454.791	3	41.8354	418.354	3	-8.01187	60	25								-0.0835174	0.00666761
1529	52	Yang Xin	Cropland	112.07	31.36	Plant residues	Crop residue	8	10	2025	60		64.305	643.05	3	59.4467	594.467	3	-7.55509	60	25								-0.0785522	0.00666648
1530	52	Yang Xin	Cropland	112.07	31.36	Biochar	Crop biochar	8	10	2025	1		2.96896	29.6896	3	4.79082	47.9082	3	61.3636	60	25								0.478514	0.00666752
1531	52	Yang Xin	Cropland	112.07	31.36	Biochar	Crop biochar	8	10	2025	3		6.61269	66.1269	3	13.2928	132.928	3	101.02	60	25								0.6982	0.00666214
1532	52	Yang Xin	Cropland	112.07	31.36	Biochar	Crop biochar	8	10	2025	5		10.8637	108.637	3	19.3657	193.657	3	78.2609	60	25								0.578064	0.00666559
1533	52	Yang Xin	Cropland	112.07	31.36	Biochar	Crop biochar	8	10	2025	15		29.0823	290.823	3	35.7625	357.625	3	22.9698	60	25								0.206766	0.00666584
1534	52	Yang Xin	Cropland	112.07	31.36	Biochar	Crop biochar	8	10	2025	30		45.4791	454.791	3	41.2281	412.281	3	-9.34718	60	25								-0.098133	0.00666714
1535	52	Yang Xin	Cropland	112.07	31.36	Biochar	Crop biochar	8	10	2025	60		64.305	643.05	3	50.9447	509.447	3	-20.7765	60	25								-0.232891	0.00666549
1536	53	Changyi Lu	Forest	122.2	53.27	Microplastics	PBS	15	10	2025	56		2.45278	24.5278	4	3.24365	32.4365	4	32.2437	60	29.5	3.13	0.32	9.78125	6.03		105.04	965.08	0.279495	0.00498773
1537	53	Changyi Lu	Forest	122.2	53.27	Microplastics	PBS	15	10	2025	56		1.78239	17.8239	4	2.16519	21.6519	4	21.4769	60	25	3.13	0.32	9.78125	6.03		105.04	965.08	0.194684	0.00500595
1538	53	Changyi Lu	Cropland	122.2	53.27	Microplastics	PBS	15	10	2025	56		4.03299	40.3299	4	2.71157	27.1157	4	-32.7652	60	29.5	5.23	0.41	12.7561	5.34		140.96	1586.87	-0.396824	0.0049926
1539	53	Changyi Lu	Cropland	122.2	53.27	Microplastics	PBS	15	10	2025	56		2.83586	28.3586	4	3.37938	33.7938	4	19.1659	60	25	5.23	0.41	12.7561	5.34		140.96	1586.87	0.175185	0.00500854
1540	53	Changyi Lu	Grassland	122.2	53.27	Microplastics	PBS	15	10	2025	56		8.91727	89.1727	4	7.03377	70.3377	4	-21.1219	60	29.5	1.58	0.26	6.07692	7.67		98.27	760.6	-0.237204	0.00499884
1541	53	Changyi Lu	Grassland	122.2	53.27	Microplastics	PBS	15	10	2025	56		4.84703	48.4703	4	7.29997	72.9997	4	50.6071	60	25	2.58	1.26	2.04762	7.67		98.27	760.6	0.409514	0.0050031
1542	54	Wenhao Jin	Forest	119.63	30.6	Plant residues	Woody residue	2	10	2025	60		195.011	1950.11	3	193.488	1934.88	3	-0.781003	50	25	2.639	0.139	18.89	4.3				-0.00784047	0.0066667
1543	54	Wenhao Jin	Forest	119.63	30.6	Plant residues	Woody residue	2	10	2025	60		195.011	1950.11	3	234.573	2345.73	3	20.2871	50	25	2.639	0.139	18.89	4.3				0.184711	0.00666655
1544	55	Fenliang Fan	Cropland	110.35	26.02	Plant residues	Crop residue		10	2019	1		0.01	0.0153751	4	0.0087785	0.087785	4	470.957	60	25	1.15	0.088	13.0682	5.12				1.50408	0.0655864
1545	55	Fenliang Fan	Cropland	110.35	26.02	Plant residues	Crop residue		10	2019	3		0.00679853	0.0679853	4	0.04655	0.4655	4	584.707	60	25	1.15	0.088	13.0682	5.12				1.90424	0.00793138
1546	55	Fenliang Fan	Cropland	110.35	26.02	Plant residues	Crop residue		10	2019	8		0.016596	0.16596	4	0.128504	1.28504	4	674.308	60	25	1.15	0.088	13.0682	5.12				2.0266	0.00599912
1547	55	Fenliang Fan	Cropland	110.35	26.02	Plant residues	Crop residue		10	2019	17		0.0304572	0.304572	4	0.211202	2.11202	4	593.439	60	25	1.15	0.088	13.0682	5.12				1.95066	0.00497636
1548	55	Fenliang Fan	Cropland	110.35	26.02	Plant residues	Crop residue		10	2019	22		0.0370289	0.370289	4	0.233942	2.33942	4	531.783	60	25	1.15	0.088	13.0682	5.12				1.8444	0.0053371
1549	55	Fenliang Fan	Cropland	110.35	26.02	Plant residues	Crop residue		10	2019	31		0.0475421	0.475421	4	0.258497	2.58497	4	443.721	60	25	1.15	0.088	13.0682	5.12				1.68176	0.00525158
1550	55	Fenliang Fan	Cropland	110.35	26.02	Plant residues	Crop residue		10	2019	1		0.01	0.0215293	4	0.00545047	0.0545047	4	153.166	60	25	1.883	0.122	15.4344	3.95				0.916291	0.0725
1551	55	Fenliang Fan	Cropland	110.35	26.02	Plant residues	Crop residue		10	2019	3		0.00978436	0.0978436	4	0.0335817	0.335817	4	243.219	60	25	1.883	0.122	15.4344	3.95				1.22378	0.00444637
1552	55	Fenliang Fan	Cropland	110.35	26.02	Plant residues	Crop residue		10	2019	8		0.0251265	0.251265	4	0.0982075	0.982075	4	290.852	60	25	1.883	0.122	15.4344	3.95				1.36609	0.00620308
1553	55	Fenliang Fan	Cropland	110.35	26.02	Plant residues	Crop residue		10	2019	17		0.0470519	0.470519	4	0.155428	1.55428	4	230.334	60	25	1.883	0.122	15.4344	3.95				1.19328	0.00549323
1554	55	Fenliang Fan	Cropland	110.35	26.02	Plant residues	Crop residue		10	2019	22		0.0568128	0.568128	4	0.171528	1.71528	4	201.917	60	25	1.883	0.122	15.4344	3.95				1.10444	0.00521228
1555	55	Fenliang Fan	Cropland	110.35	26.02	Plant residues	Crop residue		10	2019	31		0.0720405	0.720405	4	0.189463	1.89463	4	162.995	60	25	1.883	0.122	15.4344	3.95				0.965081	0.00488957
1556	55	Fenliang Fan	Cropland	110.35	26.02	Plant residues	Crop residue		10	2019	1		0.01	0.0493266	4	0.00789492	0.0789492	4	60.0539	60	25	3.031	0.189	16.037	5.71				0.470004	0.0139062
1557	55	Fenliang Fan	Cropland	110.35	26.02	Plant residues	Crop residue		10	2019	3		0.0217539	0.217539	4	0.0375924	0.375924	4	72.8074	60	25	3.031	0.189	16.037	5.71				0.546544	0.0048362
1558	55	Fenliang Fan	Cropland	110.35	26.02	Plant residues	Crop residue		10	2019	8		0.0509954	0.509954	4	0.0873507	0.873507	4	71.2913	60	25	3.031	0.189	16.037	5.71				0.534082	0.00507831
1559	55	Fenliang Fan	Cropland	110.35	26.02	Plant residues	Crop residue		10	2019	17		0.0863907	0.863907	4	0.125191	1.25191	4	44.9123	60	25	3.031	0.189	16.037	5.71				0.373966	0.00544197
1560	55	Fenliang Fan	Cropland	110.35	26.02	Plant residues	Crop residue		10	2019	22		0.100522	1.00522	4	0.134677	1.34677	4	33.978	60	25	3.031	0.189	16.037	5.71				0.290154	0.00476898
1561	55	Fenliang Fan	Cropland	110.35	26.02	Plant residues	Crop residue		10	2019	31		0.120947	1.20947	4	0.145136	1.45136	4	19.9998	60	25	3.031	0.189	16.037	5.71				0.180943	0.00513423
1562	56	Xuhui Zhou	Cropland	103.04	23.3	Biochar	Crop biochar	4.53	7.5	2025	75		187.018	7367.22	4	186.976	9785.41	4	32.8237	45	25	1.54	0.18	8.55556	6.58				0.283852	0.000252384
1563	56	Xuhui Zhou	Cropland	103.04	23.3	Biochar	Crop biochar	9.06	7.5	2025	75		187.018	7367.22	4	306.935	11469.7	4	55.686	45	25	1.54	0.18	8.55556	6.58				0.442671	0.000340129
1564	56	Xuhui Zhou	Cropland	103.04	23.3	Biochar	Crop biochar	4.86	7.5	2025	75		187.018	7367.22	4	130.524	8857.01	4	20.222	45	25	1.54	0.18	8.55556	6.58				0.184169	0.000215395
1565	56	Xuhui Zhou	Cropland	103.04	23.3	Biochar	Crop biochar	9.71	7.5	2025	75		187.018	7367.22	4	95.2591	10008.6	4	35.8534	45	25	1.54	0.18	8.55556	6.58				0.306406	0.000183752
1566	56	Xuhui Zhou	Cropland	103.04	23.3	Biochar	Crop biochar	4.58	7.5	2025	75		187.018	7367.22	4	236.377	8549.54	4	16.0484	45	25	1.54	0.18	8.55556	6.58				0.148837	0.000352212
1567	56	Xuhui Zhou	Cropland	103.04	23.3	Biochar	Crop biochar	9.17	7.5	2025	75		187.018	7367.22	4	536.252	11789.7	4	60.0292	45	25	1.54	0.18	8.55556	6.58				0.470186	0.000678318
1568	57	Weiwei Lu	Forest	119.13	32.7	Biochar	Crop biochar		10	2021	180		10.6	143	3	6.91	174	3	21.6783			0.83			6.4	27.5			0.196211	0.00235725
1569	57	Weiwei Lu	Forest	119.13	32.7	Biochar	Crop biochar		10	2021	180		10.6	143	3	2.44	123	3	-13.986			0.83			6.4	27.5			-0.15066	0.00196272
1570	58	Niel Verbrigghe	Grassland	-21.11	64	Root exudates	Monosaccharide	15		2022	1		9.30479	93.0479	3	8.14058	81.4058	3	-12.5119	60	12	4.91	0.44	11.1591					-0.133639	0.00666227
1571	58	Niel Verbrigghe	Grassland	-21.11	64	Root exudates	Monosaccharide	15		2022	2		13.9574	139.574	3	11.0448	110.448	3	-20.8679	60	12	4.91	0.44	11.1591					-0.234003	0.00666508
1572	58	Niel Verbrigghe	Grassland	-21.11	64	Root exudates	Monosaccharide	15		2022	4		21.5125	215.125	3	21.5125	215.125	3	0	60	12	4.91	0.44	11.1591					0	0.00666543
1573	58	Niel Verbrigghe	Grassland	-21.11	64	Root exudates	Monosaccharide	15		2022	6		30.2335	302.335	3	23.2428	232.428	3	-23.1224	60	12	4.91	0.44	11.1591					-0.26293	0.00666514
1574	58	Niel Verbrigghe	Grassland	-21.11	64	Root exudates	Monosaccharide	15		2022	1		6.84535	68.4535	3	12.0881	120.881	3	76.5879	60	16	4.91	0.44	11.1591					0.568695	0.00667264
1575	58	Niel Verbrigghe	Grassland	-21.11	64	Root exudates	Monosaccharide	15		2022	2		12.0792	120.792	3	16.1569	161.569	3	33.7577	60	16	4.91	0.44	11.1591					0.290885	0.00666846
1576	58	Niel Verbrigghe	Grassland	-21.11	64	Root exudates	Monosaccharide	15		2022	4		27.7901	277.901	3	26.6254	266.254	3	-4.1908	60	16	4.91	0.44	11.1591					-0.0428256	0.00666792
1577	58	Niel Verbrigghe	Grassland	-21.11	64	Root exudates	Monosaccharide	15		2022	6		42.3363	423.363	3	32.433	324.33	3	-23.392	60	16	4.91	0.44	11.1591					-0.266461	0.00666668
1578	58	Niel Verbrigghe	Grassland	-21.11	64	Root exudates	Monosaccharide	15		2022	1		12.0629	120.629	3	12.6432	126.432	3	4.81061	60	14	5.05	0.42	12.0238					0.0469608	0.00666343
1579	58	Niel Verbrigghe	Grassland	-21.11	64	Root exudates	Monosaccharide	15		2022	2		19.5976	195.976	3	18.4375	184.375	3	-5.9193	60	14	5.05	0.42	12.0238					-0.0610138	0.00666807
1580	58	Niel Verbrigghe	Grassland	-21.11	64	Root exudates	Monosaccharide	15		2022	4		34.6666	346.666	3	27.7061	277.061	3	-20.0784	60	14	5.05	0.42	12.0238					-0.224139	0.00666821
1581	58	Niel Verbrigghe	Grassland	-21.11	64	Root exudates	Monosaccharide	15		2022	6		52.6358	526.358	3	39.2953	392.953	3	-25.3448	60	14	5.05	0.42	12.0238					-0.292303	0.00666802
1582	58	Niel Verbrigghe	Grassland	-21.11	64	Root exudates	Monosaccharide	15		2022	1		12.5999	125.999	3	12.0202	120.202	3	-4.60114	60	16	5.05	0.42	12.0238					-0.0471249	0.00666667
1583	58	Niel Verbrigghe	Grassland	-21.11	64	Root exudates	Monosaccharide	15		2022	2		20.7143	207.143	3	14.3341	143.341	3	-30.8009	60	16	5.05	0.42	12.0238					-0.368175	0.00666352
1584	58	Niel Verbrigghe	Grassland	-21.11	64	Root exudates	Monosaccharide	15		2022	4		37.524	375.24	3	22.4435	224.435	3	-40.1889	60	16	5.05	0.42	12.0238					-0.513957	0.00666477
1585	58	Niel Verbrigghe	Grassland	-21.11	64	Root exudates	Monosaccharide	15		2022	6		56.0734	560.734	3	27.6525	276.525	3	-50.6852	60	16	5.05	0.42	12.0238					-0.70692	0.00666559
1586	58	Niel Verbrigghe	Grassland	-21.11	64	Root exudates	Monosaccharide	15		2022	1		14.1762	141.762	3	13.0162	130.162	3	-8.18303	60	16	3.9	0.32	12.1875					-0.085371	0.0066706
1587	58	Niel Verbrigghe	Grassland	-21.11	64	Root exudates	Monosaccharide	15		2022	2		22.33	223.3	3	15.3681	153.681	3	-31.1775	60	16	3.9	0.32	12.1875					-0.373644	0.00666753
1588	58	Niel Verbrigghe	Grassland	-21.11	64	Root exudates	Monosaccharide	15		2022	4		38.6359	386.359	3	22.9754	229.754	3	-40.5337	60	16	3.9	0.32	12.1875					-0.519778	0.00666881
1589	58	Niel Verbrigghe	Grassland	-21.11	64	Root exudates	Monosaccharide	15		2022	6		56.1069	561.069	3	31.746	317.46	3	-43.4187	60	16	3.9	0.32	12.1875					-0.569494	0.00666786
1590	59	D.D. Kok	Cropland	6.59	52.1	Plant residues	Herb residue			2022	150		35.1332	351.332	3	58.6344	586.344	3	66.8917	60	20								0.512174	0.00666564
1591	59	D.D. Kok	Cropland	6.59	52.1	Plant residues	Herb residue			2022	150		331.733	3317.33	3	69.5359	695.359	3	-79.0386	60	20								-1.56249	0.00666699
1592	60	Kazi R. Mehnaz	Grassland	150.39	-33.59	Root exudates	Monosaccharide	0.05	5	2019	20		517.189	5171.89	4	66.7951	667.951	4	-87.085		20	5.6	0.4	14	6.1	18			-2.04678	0.00500038
1593	60	Kazi R. Mehnaz	Grassland	150.39	-33.59	Root exudates	Organic acid	0.05	5	2019	20		727.789	7277.89	4	71.9984	719.984	4	-90.1072		20	5.6	0.4	14	6.1	18			-2.31337	0.00500015
1594	60	Kazi R. Mehnaz	Grassland	150.39	-33.59	Root exudates	Phenols	0.05	5	2019	20		915.866	9158.66	4	68.6139	686.139	4	-92.5083		20	5.6	0.4	14	6.1	18			-2.59137	0.00499973
1595	61	Lei Wu	Cropland	116.17	28.35	Plant residues	Crop residue	1.87	10	2019	3		1704.93	17049.3	3	1.56858	15.6858	3	-99.908	60	25	0.774	0.09	8.6	5.16		16.49	198.67	-6.99084	0.00667093
1596	61	Lei Wu	Cropland	116.17	28.35	Plant residues	Crop residue	1.87	10	2019	8		1962.52	19625.2	3	5.98968	59.8968	3	-99.6948	60	25	0.774	0.09	8.6	5.16		16.49	198.67	-5.7919	0.00666665
1597	61	Lei Wu	Cropland	116.17	28.35	Plant residues	Crop residue	1.87	10	2019	15		3.34007	33.4007	3	10.5979	105.979	3	217.295	60	25	0.774	0.09	8.6	5.16		16.49	198.67	1.15469	0.00666792
1598	61	Lei Wu	Cropland	116.17	28.35	Plant residues	Crop residue	1.87	10	2019	22		5.37316	53.7316	3	15.7755	157.755	3	193.597	60	25	0.774	0.09	8.6	5.16		16.49	198.67	1.07704	0.00666506
1599	61	Lei Wu	Cropland	116.17	28.35	Plant residues	Crop residue	1.87	10	2019	29		7.30331	73.0331	3	20.9565	209.565	3	186.945	60	25	0.774	0.09	8.6	5.16		16.49	198.67	1.05419	0.00666488
1600	61	Lei Wu	Cropland	116.17	28.35	Plant residues	Crop residue	1.87	10	2019	43		11.4982	114.982	3	28.1604	281.604	3	144.912	60	25	0.774	0.09	8.6	5.16		16.49	198.67	0.895729	0.00666783
1601	61	Lei Wu	Cropland	116.17	28.35	Plant residues	Crop residue	1.87	10	2019	58		15.6618	156.618	3	36.0156	360.156	3	129.959	60	25	0.774	0.09	8.6	5.16		16.49	198.67	0.832726	0.00666656
1602	61	Lei Wu	Cropland	116.17	28.35	Plant residues	Crop residue	1.87	10	2019	90		24.6029	246.029	3	49.4425	494.425	3	100.962	60	25	0.774	0.09	8.6	5.16		16.49	198.67	0.697952	0.00666545
1603	61	Lei Wu	Cropland	116.17	28.35	Plant residues	Crop residue	1.87	10	2019	3		0.518382	5.18382	3	2.58715	25.8715	3	399.08	60	25	0.886	0.096	9.22917	4.61		24.94	268.15	1.60828	0.00670019
1604	61	Lei Wu	Cropland	116.17	28.35	Plant residues	Crop residue	1.87	10	2019	8		1.9614	19.614	3	10.6461	106.461	3	442.781	60	25	0.886	0.096	9.22917	4.61		24.94	268.15	1.69173	0.00666577
1605	61	Lei Wu	Cropland	116.17	28.35	Plant residues	Crop residue	1.87	10	2019	15		3.73713	37.3713	3	17.9139	179.139	3	379.349	60	25	0.886	0.096	9.22917	4.61		24.94	268.15	1.5673	0.00667053
1606	61	Lei Wu	Cropland	116.17	28.35	Plant residues	Crop residue	1.87	10	2019	22		5.52574	55.2574	3	21.507	215.07	3	289.215	60	25	0.886	0.096	9.22917	4.61		24.94	268.15	1.35891	0.00667242
1607	61	Lei Wu	Cropland	116.17	28.35	Plant residues	Crop residue	1.87	10	2019	29		7.40441	74.0441	3	24.368	243.68	3	229.102	60	25	0.886	0.096	9.22917	4.61		24.94	268.15	1.19125	0.00666361
1608	61	Lei Wu	Cropland	116.17	28.35	Plant residues	Crop residue	1.87	10	2019	43		11.5478	115.478	3	29.5347	295.347	3	155.761	60	25	0.886	0.096	9.22917	4.61		24.94	268.15	0.939064	0.00666669
1609	61	Lei Wu	Cropland	116.17	28.35	Plant residues	Crop residue	1.87	10	2019	58		15.6838	156.838	3	35.2073	352.073	3	124.482	60	25	0.886	0.096	9.22917	4.61		24.94	268.15	0.808604	0.00666553
1610	61	Lei Wu	Cropland	116.17	28.35	Plant residues	Crop residue	1.87	10	2019	90		23.625	236.25	3	43.4608	434.608	3	83.961	60	25	0.886	0.096	9.22917	4.61		24.94	268.15	0.609559	0.00666792
1611	61	Lei Wu	Cropland	116.17	28.35	Plant residues	Crop residue	1.87	10	2019	3		0.678309	6.78309	3	3.4602	34.602	3	410.122	60	25	0.903	0.102	8.85294	4.52		14.73	283.43	1.62988	0.00668636
1612	61	Lei Wu	Cropland	116.17	28.35	Plant residues	Crop residue	1.87	10	2019	8		2.48897	24.8897	3	15.1568	151.568	3	508.958	60	25	0.903	0.102	8.85294	4.52		14.73	283.43	1.80658	0.00667067
1613	61	Lei Wu	Cropland	116.17	28.35	Plant residues	Crop residue	1.87	10	2019	15		4.50919	45.0919	3	27.6871	276.871	3	514.016	60	25	0.903	0.102	8.85294	4.52		14.73	283.43	1.81489	0.00666887
1614	61	Lei Wu	Cropland	116.17	28.35	Plant residues	Crop residue	1.87	10	2019	22		6.86397	68.6397	3	33.5438	335.438	3	388.693	60	25	0.903	0.102	8.85294	4.52		14.73	283.43	1.58657	0.00666199
1615	61	Lei Wu	Cropland	116.17	28.35	Plant residues	Crop residue	1.87	10	2019	29		9.29596	92.9596	3	36.6878	366.878	3	294.664	60	25	0.903	0.102	8.85294	4.52		14.73	283.43	1.37287	0.0066699
1616	61	Lei Wu	Cropland	116.17	28.35	Plant residues	Crop residue	1.87	10	2019	43		13.2849	132.849	3	42.5337	425.337	3	220.165	60	25	0.903	0.102	8.85294	4.52		14.73	283.43	1.16367	0.00666353
1617	61	Lei Wu	Cropland	116.17	28.35	Plant residues	Crop residue	1.87	10	2019	58		16.9798	169.798	3	48.0852	480.852	3	183.191	60	25	0.903	0.102	8.85294	4.52		14.73	283.43	1.04093	0.00666736
1618	61	Lei Wu	Cropland	116.17	28.35	Plant residues	Crop residue	1.87	10	2019	90		24.3327	243.327	3	56.3391	563.391	3	131.537	60	25	0.903	0.102	8.85294	4.52		14.73	283.43	0.839554	0.00666596
1619	61	Lei Wu	Cropland	116.17	28.35	Plant residues	Crop residue	1.87	10	2019	3		1.09743	10.9743	3	3.79972	37.9972	3	246.239	60	25	1.075	0.119	9.03361	6.17		26.32	373.3	1.24242	0.00668492
1620	61	Lei Wu	Cropland	116.17	28.35	Plant residues	Crop residue	1.87	10	2019	8		4.25919	42.5919	3	14.3242	143.242	3	236.312	60	25	1.075	0.119	9.03361	6.17		26.32	373.3	1.2129	0.00666637
1621	61	Lei Wu	Cropland	116.17	28.35	Plant residues	Crop residue	1.87	10	2019	15		8.26103	82.6103	3	24.0818	240.818	3	191.511	60	25	1.075	0.119	9.03361	6.17		26.32	373.3	1.06992	0.00666531
1622	61	Lei Wu	Cropland	116.17	28.35	Plant residues	Crop residue	1.87	10	2019	22		12.4044	124.044	3	30.4476	304.476	3	145.458	60	25	1.075	0.119	9.03361	6.17		26.32	373.3	0.898001	0.00666496
1623	61	Lei Wu	Cropland	116.17	28.35	Plant residues	Crop residue	1.87	10	2019	29		16.4706	164.706	3	35.4024	354.024	3	114.943	60	25	1.075	0.119	9.03361	6.17		26.32	373.3	0.765167	0.00666589
1624	61	Lei Wu	Cropland	116.17	28.35	Plant residues	Crop residue	1.87	10	2019	43		24.8088	248.088	3	44.5305	445.305	3	79.4946	60	25	1.075	0.119	9.03361	6.17		26.32	373.3	0.584979	0.00666679
1625	61	Lei Wu	Cropland	116.17	28.35	Plant residues	Crop residue	1.87	10	2019	58		33.329	333.29	3	53.4773	534.773	3	60.4525	60	25	1.075	0.119	9.03361	6.17		26.32	373.3	0.472824	0.00666724
1626	61	Lei Wu	Cropland	116.17	28.35	Plant residues	Crop residue	1.87	10	2019	90		50.1526	501.526	3	73.6307	736.307	3	46.8133	60	25	1.075	0.119	9.03361	6.17		26.32	373.3	0.383988	0.00666618
1627	61	Lei Wu	Cropland	116.17	28.35	Plant residues	Crop residue	1.87	10	2019	3		1.11949	11.1949	3	3.99373	39.9373	3	256.747	60	25	1.161	0.125	9.288	5.94		37.26	335.98	1.27236	0.00666595
1628	61	Lei Wu	Cropland	116.17	28.35	Plant residues	Crop residue	1.87	10	2019	8		4.50184	45.0184	3	14.2352	142.352	3	216.209	60	25	1.161	0.125	9.288	5.94		37.26	335.98	1.15118	0.00666605
1629	61	Lei Wu	Cropland	116.17	28.35	Plant residues	Crop residue	1.87	10	2019	15		8.83824	88.3824	3	23.4835	234.835	3	165.703	60	25	1.161	0.125	9.288	5.94		37.26	335.98	0.977216	0.00666732
1630	61	Lei Wu	Cropland	116.17	28.35	Plant residues	Crop residue	1.87	10	2019	22		12.9559	129.559	3	30.8113	308.113	3	137.817	60	25	1.161	0.125	9.288	5.94		37.26	335.98	0.866313	0.00666851
1631	61	Lei Wu	Cropland	116.17	28.35	Plant residues	Crop residue	1.87	10	2019	29		16.9577	169.577	3	37.1806	371.806	3	119.255	60	25	1.161	0.125	9.288	5.94		37.26	335.98	0.785058	0.00666727
1632	61	Lei Wu	Cropland	116.17	28.35	Plant residues	Crop residue	1.87	10	2019	43		24.8327	248.327	3	50.2695	502.695	3	102.432	60	25	1.161	0.125	9.288	5.94		37.26	335.98	0.705215	0.00666599
1633	61	Lei Wu	Cropland	116.17	28.35	Plant residues	Crop residue	1.87	10	2019	58		32.4154	324.154	3	62.975	629.75	3	94.2747	60	25	1.161	0.125	9.288	5.94		37.26	335.98	0.664117	0.00666822
1634	61	Lei Wu	Cropland	116.17	28.35	Plant residues	Crop residue	1.87	10	2019	90		46.8272	468.272	3	83.1284	831.284	3	77.5215	60	25	1.161	0.125	9.288	5.94		37.26	335.98	0.573922	0.00666725
1635	62	Zhi Liang	Cropland	9.43	56.3	Plant residues	Crop residue	0.1	10	2023	88		1982.92	19829.2	4	1986.9	19869	4	0.200924	60	20	2			5.88	8.3		119	0.00200714	0.00499999
1636	62	Zhi Liang	Cropland	9.43	56.3	Plant residues	Crop residue	0.2	10	2023	88		1482.35	14823.5	4	1481.91	14819.1	4	-0.0293887	60	20	2.6			5.85	7.9		126	-0.000294171	0.00499999
1637	62	Zhi Liang	Cropland	9.43	56.3	Plant residues	Crop residue	0.3	10	2023	88		1982.92	19829.2	4	1981.91	19819.1	4	-0.0506492	60	20	2			5.88	8.3		119	-0.000506452	0.00499999
1638	62	Zhi Liang	Cropland	9.43	56.3	Plant residues	Crop residue	0.6	10	2023	88		1482.35	14823.5	4	1484.13	14841.3	4	0.120125	60	20	2.6			5.85	7.9		126	0.00120008	0.00500001
1639	62	Zhi Liang	Cropland	9.43	56.3	Plant residues	Crop residue	1	10	2023	88		1982.92	19829.2	4	1982.03	19820.3	4	-0.0450256	60	20	2			5.88	8.3		119	-0.000450448	0.00500001
1640	62	Zhi Liang	Cropland	9.43	56.3	Plant residues	Crop residue	1.6	10	2023	88		1482.35	14823.5	4	1481.1	14811	4	-0.0841101	60	20	2.6			5.85	7.9		126	-0.000841586	0.005
1641	62	Zhi Liang	Cropland	9.43	56.3	Plant residues	Crop residue	0.1	10	2023	88		1982.92	19829.2	4	1979.11	19791.1	4	-0.192019	60	20	2			5.88	8.3		119	-0.00192225	0.005
1642	62	Zhi Liang	Cropland	9.43	56.3	Plant residues	Crop residue	0.2	10	2023	88		1482.35	14823.5	4	1478.74	14787.4	4	-0.243382	60	20	2.6			5.85	7.9		126	-0.00243694	0.005
1643	62	Zhi Liang	Cropland	9.43	56.3	Plant residues	Crop residue	0.3	10	2023	88		1982.92	19829.2	4	1973.51	19735.1	4	-0.474299	60	20	2			5.88	8.3		119	-0.00475429	0.00499999
1644	62	Zhi Liang	Cropland	9.43	56.3	Plant residues	Crop residue	0.6	10	2023	88		1482.35	14823.5	4	1474.12	14741.2	4	-0.55495	60	20	2.6			5.85	7.9		126	-0.00556543	0.005
1645	62	Zhi Liang	Cropland	9.43	56.3	Plant residues	Crop residue	1	10	2023	88		1982.92	19829.2	4	1971.23	19712.3	4	-0.589567	60	20	2			5.88	8.3		119	-0.0059133	0.00500001
1646	62	Zhi Liang	Cropland	9.43	56.3	Plant residues	Crop residue	1.6	10	2023	88		1482.35	14823.5	4	1471.15	14711.5	4	-0.755774	60	20	2.6			5.85	7.9		126	-0.00758698	0.00500002
1647	63	Shuang Wang	Cropland	113.32	28.25	Root exudates	Monosaccharide		10	2024	1		1.98501	19.8501	9	2.11143	21.1143	9	6.36873		25	1.35	0.139	9.71223	5.5		98		0.0615429	0.00222677
1648	63	Shuang Wang	Cropland	113.32	28.25	Root exudates	Monosaccharide		10	2024	3		3.62681	36.2681	9	5.52159	55.2159	9	52.244		25	1.35	0.139	9.71223	5.5		98		0.420334	0.00222326
1649	63	Shuang Wang	Cropland	113.32	28.25	Root exudates	Monosaccharide		10	2024	5		4.88965	48.8965	9	6.78428	67.8428	9	38.7478		25	1.35	0.139	9.71223	5.5		98		0.327375	0.00222091
1650	63	Shuang Wang	Cropland	113.32	28.25	Root exudates	Monosaccharide		10	2024	7		6.02613	60.2613	9	7.92081	79.2081	9	31.4412		25	1.35	0.139	9.71223	5.5		98		0.273434	0.00222342
1651	63	Shuang Wang	Cropland	113.32	28.25	Root exudates	Monosaccharide		10	2024	10		7.54129	75.4129	9	9.43618	94.3618	9	25.1269		25	1.35	0.139	9.71223	5.5		98		0.224177	0.00222287
1652	63	Shuang Wang	Cropland	113.32	28.25	Root exudates	Monosaccharide		10	2024	15		8.6773	86.773	9	10.8247	108.247	9	24.7476		25	1.35	0.139	9.71223	5.5		98		0.221182	0.00222196
1653	63	Shuang Wang	Cropland	113.32	28.25	Root exudates	Monosaccharide		10	2024	20		10.0659	100.659	9	11.9607	119.607	9	18.8233		25	1.35	0.139	9.71223	5.5		98		0.172488	0.00222292
1654	63	Shuang Wang	Cropland	113.32	28.25	Root exudates	Monosaccharide		10	2024	25		11.3283	113.283	9	13.223	132.23	9	16.7258		25	1.35	0.139	9.71223	5.5		98		0.15468	0.00222211
1655	63	Shuang Wang	Cropland	113.32	28.25	Root exudates	Monosaccharide		10	2024	30		12.4642	124.642	9	14.359	143.59	9	15.2018		25	1.35	0.139	9.71223	5.5		98		0.141532	0.00222166
1656	63	Shuang Wang	Cropland	113.32	28.25	Root exudates	Monosaccharide		10	2024	35		13.9791	139.791	9	16.0001	160.001	9	14.4573		25	1.35	0.139	9.71223	5.5		98		0.135033	0.00222238
1657	63	Shuang Wang	Cropland	113.32	28.25	Root exudates	Monosaccharide		10	2024	40		14.9888	149.888	9	17.0098	170.098	9	13.4834		25	1.35	0.139	9.71223	5.5		98		0.126485	0.00222237
1658	63	Shuang Wang	Cropland	113.32	28.25	Root exudates	Monosaccharide		10	2024	45		15.7458	157.458	9	17.8932	178.932	9	13.6381		25	1.35	0.139	9.71223	5.5		98		0.127823	0.00222241
1659	63	Shuang Wang	Cropland	113.32	28.25	Root exudates	Monosaccharide		10	2024	50		16.5028	165.028	9	18.9028	189.028	9	14.543		25	1.35	0.139	9.71223	5.5		98		0.135778	0.00222147
1660	63	Shuang Wang	Cropland	113.32	28.25	Root exudates	Monosaccharide		10	2024	55		17.2598	172.598	9	19.6598	196.598	9	13.9052		25	1.35	0.139	9.71223	5.5		98		0.130194	0.00222222
1661	63	Shuang Wang	Cropland	113.32	28.25	Root exudates	Monosaccharide		10	2024	60		18.0168	180.168	9	20.2905	202.905	9	12.6195		25	1.35	0.139	9.71223	5.5		98		0.118812	0.00222259
1662	63	Shuang Wang	Cropland	113.32	28.25	Root exudates	Monosaccharide		10	2024	70		19.0256	190.256	9	21.2992	212.992	9	11.9504		25	1.35	0.139	9.71223	5.5		98		0.112854	0.00222279
1663	63	Shuang Wang	Cropland	113.32	28.25	Root exudates	Monosaccharide		10	2024	80		19.908	199.08	9	22.1817	221.817	9	11.4212		25	1.35	0.139	9.71223	5.5		98		0.108159	0.00222225
1664	64	Shuikuan Bei	Cropland	115.02	36.87	Plant residues	Crop residue	2.6	10	2022	1		0.841751	8.41751	4	14.3098	143.098	4	1600	60	25	0.66	0.07	9.43	8.52				2.83293	0.00498814
1665	64	Shuikuan Bei	Cropland	115.02	36.87	Plant residues	Crop residue	2.6	10	2022	3		6.73401	67.3401	4	55.5556	555.556	4	725	60	25	0.66	0.07	9.43	8.52				2.11022	0.00499739
1666	64	Shuikuan Bei	Cropland	115.02	36.87	Plant residues	Crop residue	2.6	10	2022	7		10.101	101.01	4	95.1178	951.178	4	841.667	60	25	0.66	0.07	9.43	8.52				2.24248	0.00499961
1667	64	Shuikuan Bei	Cropland	115.02	36.87	Plant residues	Crop residue	2.6	10	2022	14		13.468	134.68	4	115.32	1153.2	4	756.25	60	25	0.66	0.07	9.43	8.52				2.14739	0.00500074
1668	64	Shuikuan Bei	Cropland	115.02	36.87	Plant residues	Crop residue	2.6	10	2022	21		17.6768	176.768	4	128.788	1287.88	4	628.571	60	25	0.66	0.07	9.43	8.52				1.9859	0.00500093
1669	64	Shuikuan Bei	Cropland	115.02	36.87	Plant residues	Crop residue	2.6	10	2022	35		25.2525	252.525	4	145.623	1456.23	4	476.667	60	25	0.66	0.07	9.43	8.52				1.75208	0.0049993
1670	64	Shuikuan Bei	Cropland	115.02	36.87	Plant residues	Crop residue	2.6	10	2022	56		34.5118	345.118	4	159.933	1599.33	4	363.415	60	25	0.66	0.07	9.43	8.52				1.53345	0.00499962
1671	64	Shuikuan Bei	Cropland	115.02	36.87	Plant residues	Crop residue	2.6	10	2022	1		3.89563	38.9563	4	23.2568	232.568	4	496.999	60	25	1.24	0.11	10.94	8.48				1.78666	0.00500578
1672	64	Shuikuan Bei	Cropland	115.02	36.87	Plant residues	Crop residue	2.6	10	2022	3		5.57142	55.7142	4	69.5425	695.425	4	1148.2	60	25	1.24	0.11	10.94	8.48				2.52437	0.00499889
1673	64	Shuikuan Bei	Cropland	115.02	36.87	Plant residues	Crop residue	2.6	10	2022	7		9.7609	97.609	4	114.137	1141.37	4	1069.33	60	25	1.24	0.11	10.94	8.48				2.459	0.00499962
1674	64	Shuikuan Bei	Cropland	115.02	36.87	Plant residues	Crop residue	2.6	10	2022	14		14.7786	147.786	4	132.624	1326.24	4	797.401	60	25	1.24	0.11	10.94	8.48				2.19431	0.00500019
1675	64	Shuikuan Bei	Cropland	115.02	36.87	Plant residues	Crop residue	2.6	10	2022	21		19.7964	197.964	4	150.268	1502.68	4	659.066	60	25	1.24	0.11	10.94	8.48				2.02694	0.00500108
1676	64	Shuikuan Bei	Cropland	115.02	36.87	Plant residues	Crop residue	2.6	10	2022	35		29.8319	298.319	4	179.663	1796.63	4	502.253	60	25	1.24	0.11	10.94	8.48				1.7955	0.00499958
1677	64	Shuikuan Bei	Cropland	115.02	36.87	Plant residues	Crop residue	2.6	10	2022	56		39.8346	398.346	4	200.609	2006.09	4	403.605	60	25	1.24	0.11	10.94	8.48				1.61661	0.0049994
1678	64	Shuikuan Bei	Cropland	115.02	36.87	Plant residues	Crop residue	2.6	10	2022	1		2.52525	25.2525	4	16.835	168.35	4	566.667	60	25	0.8	0.08	10.28	8.51				1.89722	0.0050114
1679	64	Shuikuan Bei	Cropland	115.02	36.87	Plant residues	Crop residue	2.6	10	2022	3		3.367	33.67	4	62.2896	622.896	4	1750	60	25	0.8	0.08	10.28	8.51				2.91778	0.00500446
1680	64	Shuikuan Bei	Cropland	115.02	36.87	Plant residues	Crop residue	2.6	10	2022	7		5.89226	58.9226	4	105.219	1052.19	4	1685.71	60	25	0.8	0.08	10.28	8.51				2.88245	0.00499835
1681	64	Shuikuan Bei	Cropland	115.02	36.87	Plant residues	Crop residue	2.6	10	2022	14		12.6263	126.263	4	122.054	1220.54	4	866.667	60	25	0.8	0.08	10.28	8.51				2.26871	0.00500142
1682	64	Shuikuan Bei	Cropland	115.02	36.87	Plant residues	Crop residue	2.6	10	2022	21		18.5185	185.185	4	132.155	1321.55	4	613.636	60	25	0.8	0.08	10.28	8.51				1.96518	0.00500008
1683	64	Shuikuan Bei	Cropland	115.02	36.87	Plant residues	Crop residue	2.6	10	2022	35		26.936	269.36	4	151.515	1515.15	4	462.5	60	25	0.8	0.08	10.28	8.51				1.72722	0.00500091
1684	64	Shuikuan Bei	Cropland	115.02	36.87	Plant residues	Crop residue	2.6	10	2022	56		36.1953	361.953	4	163.3	1633	4	351.163	60	25	0.8	0.08	10.28	8.51				1.50667	0.00500069
1685	65	Sha Zhou	Forest	109.2	36.51	Root exudates	Monosaccharide	0.1	5	2022	1		0.61328	6.1328	3	0.947004	9.47004	3	54.4161	60	25	0.298	0.026	13.22	8.44	1.16		60.27	0.434934	0.00665527
1686	65	Sha Zhou	Forest	109.2	36.51	Root exudates	Monosaccharide	0.1	5	2022	2		1.73984	17.3984	3	2.79177	27.9177	3	60.4613	60	25	0.298	0.026	13.22	8.44	1.16		60.27	0.472873	0.00666189
1687	65	Sha Zhou	Forest	109.2	36.51	Root exudates	Monosaccharide	0.1	5	2022	4		3.50871	35.0871	3	5.5077	55.077	3	56.9723	60	25	0.298	0.026	13.22	8.44	1.16		60.27	0.45087	0.00667099
1688	65	Sha Zhou	Forest	109.2	36.51	Root exudates	Monosaccharide	0.1	5	2022	7		5.57762	55.7762	3	10.2568	102.568	3	83.892	60	25	0.298	0.026	13.22	8.44	1.16		60.27	0.60913	0.00667101
1689	65	Sha Zhou	Forest	109.2	36.51	Root exudates	Monosaccharide	0.1	5	2022	11		8.13215	81.3215	3	15.3031	153.031	3	88.1798	60	25	0.298	0.026	13.22	8.44	1.16		60.27	0.632242	0.00666372
1690	65	Sha Zhou	Forest	109.2	36.51	Root exudates	Monosaccharide	0.1	5	2022	15		11.6496	116.496	3	20.2503	202.503	3	73.8281	60	25	0.298	0.026	13.22	8.44	1.16		60.27	0.552849	0.00666667
1691	65	Sha Zhou	Forest	109.2	36.51	Root exudates	Monosaccharide	0.1	5	2022	20		16.5776	165.776	3	26.724	267.24	3	61.2048	60	25	0.298	0.026	13.22	8.44	1.16		60.27	0.477486	0.00666647
1692	65	Sha Zhou	Forest	109.2	36.51	Root exudates	Monosaccharide	0.1	5	2022	28		21.4996	214.996	3	33.9313	339.313	3	57.8232	60	25	0.298	0.026	13.22	8.44	1.16		60.27	0.456276	0.00666647
1693	65	Sha Zhou	Forest	109.2	36.51	Root exudates	Monosaccharide	0.1	5	2022	1		0.971866	9.71866	3	0.974653	9.74653	3	0.286703	60	25	0.43	0.072	10.47	8.44	1.28		99.26	0.00308167	0.00661886
1694	65	Sha Zhou	Forest	109.2	36.51	Root exudates	Monosaccharide	0.1	5	2022	2		2.49732	24.9732	3	3.67745	36.7745	3	47.2559	60	25	0.43	0.072	10.47	8.44	1.28		99.26	0.387007	0.00668012
1695	65	Sha Zhou	Forest	109.2	36.51	Root exudates	Monosaccharide	0.1	5	2022	4		6.43983	64.3983	3	10.0288	100.288	3	55.7314	60	25	0.43	0.072	10.47	8.44	1.28		99.26	0.442952	0.00666733
1696	65	Sha Zhou	Forest	109.2	36.51	Root exudates	Monosaccharide	0.1	5	2022	7		14.3597	143.597	3	21.9378	219.378	3	52.7735	60	25	0.43	0.072	10.47	8.44	1.28		99.26	0.423774	0.00666727
1697	65	Sha Zhou	Forest	109.2	36.51	Root exudates	Monosaccharide	0.1	5	2022	11		23.2681	232.681	3	37.5521	375.521	3	61.3891	60	25	0.43	0.072	10.47	8.44	1.28		99.26	0.478648	0.00666688
1698	65	Sha Zhou	Forest	109.2	36.51	Root exudates	Monosaccharide	0.1	5	2022	15		27.1982	271.982	3	46.4259	464.259	3	70.695	60	25	0.43	0.072	10.47	8.44	1.28		99.26	0.534716	0.00666773
1699	65	Sha Zhou	Forest	109.2	36.51	Root exudates	Monosaccharide	0.1	5	2022	20		29.5162	295.162	3	51.4941	514.941	3	74.4604	60	25	0.43	0.072	10.47	8.44	1.28		99.26	0.556533	0.00666705
1700	65	Sha Zhou	Forest	109.2	36.51	Root exudates	Monosaccharide	0.1	5	2022	28		33.0142	330.142	3	56.3222	563.222	3	70.5999	60	25	0.43	0.072	10.47	8.44	1.28		99.26	0.534154	0.00666562
1701	65	Sha Zhou	Forest	109.2	36.51	Root exudates	Monosaccharide	0.1	5	2022	1		0.723386	7.23386	3	1.40767	14.0767	3	94.594	60	25	0.474	0.053	9.1	8.42	1.26		240.53	0.666516	0.00664854
1702	65	Sha Zhou	Forest	109.2	36.51	Root exudates	Monosaccharide	0.1	5	2022	2		2.55942	25.5942	3	4.5631	45.631	3	78.2867	60	25	0.474	0.053	9.1	8.42	1.26		240.53	0.578364	0.00666489
1703	65	Sha Zhou	Forest	109.2	36.51	Root exudates	Monosaccharide	0.1	5	2022	4		6.85954	68.5954	3	11.9407	119.407	3	74.0742	60	25	0.474	0.053	9.1	8.42	1.26		240.53	0.55427	0.00666611
1704	65	Sha Zhou	Forest	109.2	36.51	Root exudates	Monosaccharide	0.1	5	2022	7		15.7334	157.334	3	27.0567	270.567	3	71.9695	60	25	0.474	0.053	9.1	8.42	1.26		240.53	0.542185	0.00666613
1705	65	Sha Zhou	Forest	109.2	36.51	Root exudates	Monosaccharide	0.1	5	2022	11		25.0159	250.159	3	42.519	425.19	3	69.9677	60	25	0.474	0.053	9.1	8.42	1.26		240.53	0.530435	0.00666789
1706	65	Sha Zhou	Forest	109.2	36.51	Root exudates	Monosaccharide	0.1	5	2022	15		30.7462	307.462	3	50.389	503.89	3	63.8872	60	25	0.474	0.053	9.1	8.42	1.26		240.53	0.494013	0.00666767
1707	65	Sha Zhou	Forest	109.2	36.51	Root exudates	Monosaccharide	0.1	5	2022	20		35.8059	358.059	3	57.0411	570.411	3	59.3062	60	25	0.474	0.053	9.1	8.42	1.26		240.53	0.465655	0.00666729
1708	65	Sha Zhou	Forest	109.2	36.51	Root exudates	Monosaccharide	0.1	5	2022	28		42.9362	429.362	3	66.4638	664.638	3	54.7967	60	25	0.474	0.053	9.1	8.42	1.26		240.53	0.43695	0.00666689
1709	65	Sha Zhou	Forest	109.2	36.51	Root exudates	Monosaccharide	0.1	5	2022	1		0.810874	8.10874	3	1.34172	13.4172	3	65.4657	60	25	0.584	0.051	11.59	8.42	1.27		367.73	0.503648	0.00664852
1710	65	Sha Zhou	Forest	109.2	36.51	Root exudates	Monosaccharide	0.1	5	2022	2		2.46739	24.6739	3	4.48193	44.8193	3	81.6464	60	25	0.584	0.051	11.59	8.42	1.27		367.73	0.597067	0.0066718
1711	65	Sha Zhou	Forest	109.2	36.51	Root exudates	Monosaccharide	0.1	5	2022	4		4.80159	48.0159	3	8.79705	87.9705	3	83.2113	60	25	0.584	0.051	11.59	8.42	1.27		367.73	0.605378	0.00666616
1712	65	Sha Zhou	Forest	109.2	36.51	Root exudates	Monosaccharide	0.1	5	2022	7		8.59805	85.9805	3	15.7887	157.887	3	83.6316	60	25	0.584	0.051	11.59	8.42	1.27		367.73	0.607784	0.00666864
1713	65	Sha Zhou	Forest	109.2	36.51	Root exudates	Monosaccharide	0.1	5	2022	11		13.3004	133.004	3	24.4319	244.319	3	83.6936	60	25	0.584	0.051	11.59	8.42	1.27		367.73	0.60813	0.00666612
1714	65	Sha Zhou	Forest	109.2	36.51	Root exudates	Monosaccharide	0.1	5	2022	15		17.6214	176.214	3	32.4334	324.334	3	84.0573	60	25	0.584	0.051	11.59	8.42	1.27		367.73	0.610085	0.00666567
1715	65	Sha Zhou	Forest	109.2	36.51	Root exudates	Monosaccharide	0.1	5	2022	20		20.7993	207.993	3	38.5301	385.301	3	85.2467	60	25	0.584	0.051	11.59	8.42	1.27		367.73	0.616532	0.00666699
1716	65	Sha Zhou	Forest	109.2	36.51	Root exudates	Monosaccharide	0.1	5	2022	28		26.2191	262.191	3	48.7611	487.611	3	85.9753	60	25	0.584	0.051	11.59	8.42	1.27		367.73	0.620446	0.00666678
1717	65	Sha Zhou	Forest	109.2	36.51	Root exudates	Monosaccharide	0.1	5	2022	1		0.468138	4.68138	3	1.05374	10.5374	3	125.092	60	25	0.773	0.044	17.48	8.35	1.26		521.54	0.811879	0.00666997
1718	65	Sha Zhou	Forest	109.2	36.51	Root exudates	Monosaccharide	0.1	5	2022	2		2.31442	23.1442	3	3.28925	32.8925	3	42.1199	60	25	0.773	0.044	17.48	8.35	1.26		521.54	0.351606	0.00665718
1719	65	Sha Zhou	Forest	109.2	36.51	Root exudates	Monosaccharide	0.1	5	2022	4		5.40941	54.0941	3	7.89227	78.9227	3	45.8988	60	25	0.773	0.044	17.48	8.35	1.26		521.54	0.377785	0.00666621
1720	65	Sha Zhou	Forest	109.2	36.51	Root exudates	Monosaccharide	0.1	5	2022	7		8.96117	89.6117	3	15.443	154.43	3	72.3322	60	25	0.773	0.044	17.48	8.35	1.26		521.54	0.544274	0.00666463
1721	65	Sha Zhou	Forest	109.2	36.51	Root exudates	Monosaccharide	0.1	5	2022	11		12.8449	128.449	3	23.8309	238.309	3	85.5287	60	25	0.773	0.044	17.48	8.35	1.26		521.54	0.618033	0.00666379
1722	65	Sha Zhou	Forest	109.2	36.51	Root exudates	Monosaccharide	0.1	5	2022	15		16.0063	160.063	3	29.2524	292.524	3	82.7551	60	25	0.773	0.044	17.48	8.35	1.26		521.54	0.602984	0.00666788
1723	65	Sha Zhou	Forest	109.2	36.51	Root exudates	Monosaccharide	0.1	5	2022	20		17.9075	179.075	3	33.7637	337.637	3	88.545	60	25	0.773	0.044	17.48	8.35	1.26		521.54	0.634148	0.00666662
1724	65	Sha Zhou	Forest	109.2	36.51	Root exudates	Monosaccharide	0.1	5	2022	28		20.0391	200.391	3	40.2908	402.908	3	101.061	60	25	0.773	0.044	17.48	8.35	1.26		521.54	0.698448	0.00666683
1725	66	Mouliang Xiao	Cropland	113.2	28.33	Root exudates	Monosaccharide	0.419	10	2021	1		2.51715	25.1715	3	2.98578	29.8578	3	18.6175			1.68	0.11	15.2727	6.4	82			0.170867	0.00668355
1726	66	Mouliang Xiao	Cropland	113.2	28.33	Root exudates	Monosaccharide	0.419	10	2021	3		7.64644	76.4644	3	7.25118	72.5118	3	-5.16911			1.68	0.11	15.2727	6.4	82			-0.0530432	0.00666924
1727	66	Mouliang Xiao	Cropland	113.2	28.33	Root exudates	Monosaccharide	0.419	10	2021	5		12.3483	123.483	3	13.6493	136.493	3	10.5359			1.68	0.11	15.2727	6.4	82			0.100172	0.00666824
1728	66	Mouliang Xiao	Cropland	113.2	28.33	Root exudates	Monosaccharide	0.419	10	2021	7		18.3325	183.325	3	18.7678	187.678	3	2.37458			1.68	0.11	15.2727	6.4	82			0.0235051	0.00666665
1729	66	Mouliang Xiao	Cropland	113.2	28.33	Root exudates	Monosaccharide	0.419	10	2021	10		23.8892	238.892	3	24.3128	243.128	3	1.77325			1.68	0.11	15.2727	6.4	82			0.0175931	0.00666612
1730	66	Mouliang Xiao	Cropland	113.2	28.33	Root exudates	Monosaccharide	0.419	10	2021	15		33.2929	332.929	3	34.5498	345.498	3	3.77524			1.68	0.11	15.2727	6.4	82			0.0370604	0.00666607
1731	66	Mouliang Xiao	Cropland	113.2	28.33	Root exudates	Monosaccharide	0.419	10	2021	20		40.5594	405.594	3	41.3744	413.744	3	2.0095			1.68	0.11	15.2727	6.4	82			0.019895	0.00666619
1732	66	Mouliang Xiao	Cropland	113.2	28.33	Root exudates	Monosaccharide	0.419	10	2021	25		46.1161	461.161	3	48.1991	481.991	3	4.51677			1.68	0.11	15.2727	6.4	82			0.0441783	0.00666738
1733	66	Mouliang Xiao	Cropland	113.2	28.33	Root exudates	Monosaccharide	0.419	10	2021	30		49.9631	499.631	3	52.0379	520.379	3	4.15278			1.68	0.11	15.2727	6.4	82			0.0406915	0.00666652
1734	66	Mouliang Xiao	Cropland	113.2	28.33	Root exudates	Monosaccharide	0.419	10	2021	35		55.0923	550.923	3	54.5972	545.972	3	-0.89884			1.68	0.11	15.2727	6.4	82			-0.00902558	0.00666679
1735	66	Mouliang Xiao	Cropland	113.2	28.33	Root exudates	Monosaccharide	0.419	10	2021	42		59.3668	593.668	3	60.1422	601.422	3	1.30616			1.68	0.11	15.2727	6.4	82			0.0129699	0.00666678
1736	66	Mouliang Xiao	Cropland	113.2	28.33	Root exudates	Monosaccharide	0.419	10	2021	52		67.0607	670.607	3	67.3934	673.934	3	0.496086			1.68	0.11	15.2727	6.4	82			0.0049385	0.00666627
1737	66	Mouliang Xiao	Cropland	113.2	28.33	Root exudates	Monosaccharide	0.419	10	2021	65		76.8918	768.918	3	75.4976	754.976	3	-1.81318			1.68	0.11	15.2727	6.4	82			-0.0182957	0.00666667
1738	66	Mouliang Xiao	Cropland	113.2	28.33	Root exudates	Monosaccharide	0.419	10	2021	83		89.715	897.15	3	89.1469	891.469	3	-0.63325			1.68	0.11	15.2727	6.4	82			-0.00635129	0.00666726
1739	66	Mouliang Xiao	Cropland	113.2	28.33	Root exudates	Monosaccharide	0.419	10	2021	100		99.1187	991.187	3	98.5308	985.308	3	-0.593155			1.68	0.11	15.2727	6.4	82			-0.00594993	0.00666667
1740	66	Mouliang Xiao	Cropland	113.2	28.33	Plant residues	Crop residue	1.215	10	2021	1		2.51715	25.1715	3	3.425	34.25	3	36.0666			1.68	0.11	15.2727	6.4	82			0.308034	0.00668436
1741	66	Mouliang Xiao	Cropland	113.2	28.33	Plant residues	Crop residue	1.215	10	2021	3		7.64644	76.4644	3	6.87529	68.7529	3	-10.085			1.68	0.11	15.2727	6.4	82			-0.106291	0.00667501
1742	66	Mouliang Xiao	Cropland	113.2	28.33	Plant residues	Crop residue	1.215	10	2021	5		12.3483	123.483	3	11.9948	119.948	3	-2.8629			1.68	0.11	15.2727	6.4	82			-0.0290042	0.00666497
1743	66	Mouliang Xiao	Cropland	113.2	28.33	Plant residues	Crop residue	1.215	10	2021	7		18.3325	183.325	3	17.5408	175.408	3	-4.31843			1.68	0.11	15.2727	6.4	82			-0.0441072	0.00666556
1744	66	Mouliang Xiao	Cropland	113.2	28.33	Plant residues	Crop residue	1.215	10	2021	10		23.8892	238.892	3	23.9404	239.404	3	0.214269			1.68	0.11	15.2727	6.4	82			0.0021326	0.00666695
1745	66	Mouliang Xiao	Cropland	113.2	28.33	Plant residues	Crop residue	1.215	10	2021	15		33.2929	332.929	3	32.0469	320.469	3	-3.74233			1.68	0.11	15.2727	6.4	82			-0.0381436	0.00666669
1746	66	Mouliang Xiao	Cropland	113.2	28.33	Plant residues	Crop residue	1.215	10	2021	20		40.5594	405.594	3	39.7273	397.273	3	-2.05143			1.68	0.11	15.2727	6.4	82			-0.0207266	0.00666733
1747	66	Mouliang Xiao	Cropland	113.2	28.33	Plant residues	Crop residue	1.215	10	2021	25		46.1161	461.161	3	45.2745	452.745	3	-1.82496			1.68	0.11	15.2727	6.4	82			-0.018427	0.00666666
1748	66	Mouliang Xiao	Cropland	113.2	28.33	Plant residues	Crop residue	1.215	10	2021	30		49.9631	499.631	3	50.3953	503.953	3	0.865107			1.68	0.11	15.2727	6.4	82			0.00860923	0.00666693
1749	66	Mouliang Xiao	Cropland	113.2	28.33	Plant residues	Crop residue	1.215	10	2021	35		55.0923	550.923	3	54.2366	542.366	3	-1.55322			1.68	0.11	15.2727	6.4	82			-0.0156412	0.00666679
1750	66	Mouliang Xiao	Cropland	113.2	28.33	Plant residues	Crop residue	1.215	10	2021	42		59.3668	593.668	3	59.7851	597.851	3	0.704754			1.68	0.11	15.2727	6.4	82			0.00701628	0.00666756
1751	66	Mouliang Xiao	Cropland	113.2	28.33	Plant residues	Crop residue	1.215	10	2021	52		67.0607	670.607	3	67.8942	678.942	3	1.24294			1.68	0.11	15.2727	6.4	82			0.012345	0.00666617
1752	66	Mouliang Xiao	Cropland	113.2	28.33	Plant residues	Crop residue	1.215	10	2021	65		76.8918	768.918	3	76.4311	764.311	3	-0.599117			1.68	0.11	15.2727	6.4	82			-0.00601347	0.00666641
1753	66	Mouliang Xiao	Cropland	113.2	28.33	Plant residues	Crop residue	1.215	10	2021	83		89.715	897.15	3	88.8093	888.093	3	-1.00961			1.68	0.11	15.2727	6.4	82			-0.01015	0.00666711
1754	66	Mouliang Xiao	Cropland	113.2	28.33	Plant residues	Crop residue	1.215	10	2021	100		99.1187	991.187	3	97.7746	977.746	3	-1.35612			1.68	0.11	15.2727	6.4	82			-0.0136522	0.00666639
1755	67	Tiangang Tang	Forest	107.11	28.14	Root exudates	Monosaccharide	0.5	7.5	2024	1		0.438086	4.38086	5	0.372122	3.72122	5	-15.0573	60	15	5.427	0.461	11.7722	6.29	16.58	230.16	1080.38	-0.163325	0.00399686
1756	67	Tiangang Tang	Forest	107.11	28.14	Root exudates	Monosaccharide	0.5	7.5	2024	3		2.25202	22.5202	5	2.18601	21.8601	5	-2.9309	60	15	5.427	0.461	11.7722	6.29	16.58	230.16	1080.38	-0.0297453	0.00400378
1757	67	Tiangang Tang	Forest	107.11	28.14	Root exudates	Monosaccharide	0.5	7.5	2024	7		7.42642	74.2642	5	7.39522	73.9522	5	-0.42008	60	15	5.427	0.461	11.7722	6.29	16.58	230.16	1080.38	-0.00418326	0.00400486
1758	67	Tiangang Tang	Forest	107.11	28.14	Root exudates	Monosaccharide	0.5	7.5	2024	14		16.5408	165.408	5	16.5234	165.234	5	-0.105234	60	15	5.427	0.461	11.7722	6.29	16.58	230.16	1080.38	-0.0010888	0.00399903
1759	67	Tiangang Tang	Forest	107.11	28.14	Root exudates	Monosaccharide	0.5	7.5	2024	21		24.205	242.05	5	24.2049	242.049	5	-0.000487308	60	15	5.427	0.461	11.7722	6.29	16.58	230.16	1080.38	0	0.004
1760	67	Tiangang Tang	Forest	107.11	28.14	Root exudates	Monosaccharide	0.5	7.5	2024	30		33.9508	339.508	5	33.8946	338.946	5	-0.165431	60	15	5.427	0.461	11.7722	6.29	16.58	230.16	1080.38	-0.0016508	0.00399929
1761	67	Tiangang Tang	Forest	107.11	28.14	Root exudates	Monosaccharide	0.5	7.5	2024	42		45.7859	457.859	5	45.7399	457.399	5	-0.10042	60	15	5.427	0.461	11.7722	6.29	16.58	230.16	1080.38	-0.00100518	0.00400035
1762	67	Tiangang Tang	Forest	107.11	28.14	Root exudates	Monosaccharide	0.5	7.5	2024	1		0.035	0.35	5	0.348921	3.48921	5	896.917	60	15	8.727	0.652	13.385	4.32	19.31	1023.96	1435.8	2.29972	0.00462372
1763	67	Tiangang Tang	Forest	107.11	28.14	Root exudates	Monosaccharide	0.5	7.5	2024	3		2.45253	24.5253	5	2.48773	24.8773	5	1.43522	60	15	8.727	0.652	13.385	4.32	19.31	1023.96	1435.8	0.0141674	0.00399833
1764	67	Tiangang Tang	Forest	107.11	28.14	Root exudates	Monosaccharide	0.5	7.5	2024	7		9.71409	97.1409	5	9.73872	97.3872	5	0.253611	60	15	8.727	0.652	13.385	4.32	19.31	1023.96	1435.8	0.0025703	0.00399876
1765	67	Tiangang Tang	Forest	107.11	28.14	Root exudates	Monosaccharide	0.5	7.5	2024	14		24.0671	240.671	5	24.0637	240.637	5	-0.0143361	60	15	8.727	0.652	13.385	4.32	19.31	1023.96	1435.8	-0.00012466	0.00399983
1766	67	Tiangang Tang	Forest	107.11	28.14	Root exudates	Monosaccharide	0.5	7.5	2024	21		37.7332	377.332	5	37.7541	377.541	5	0.0551832	60	15	8.727	0.652	13.385	4.32	19.31	1023.96	1435.8	0.000556387	0.00399926
1767	67	Tiangang Tang	Forest	107.11	28.14	Root exudates	Monosaccharide	0.5	7.5	2024	30		56.2315	562.315	5	56.2137	562.137	5	-0.0316239	60	15	8.727	0.652	13.385	4.32	19.31	1023.96	1435.8	-0.00030237	0.00399964
1768	67	Tiangang Tang	Forest	107.11	28.14	Root exudates	Monosaccharide	0.5	7.5	2024	42		82.2449	822.449	5	82.2583	822.583	5	0.0162356	60	15	8.727	0.652	13.385	4.32	19.31	1023.96	1435.8	0.000158052	0.00399985
1769	68	Zhenke Zhu	Cropland	112.18	28.07	Root exudates	Monosaccharide	0.74	5	2021	0.92218		0.0328567	0.328567	3	0.18989	1.8989	3	477.936		25	1.83	0.181	10.1105	7.2			740	1.75052	0.00608815
1770	68	Zhenke Zhu	Cropland	112.18	28.07	Root exudates	Monosaccharide	0.74	5	2021	2.19027		0.0721612	0.721612	3	0.327341	3.27341	3	353.625		25	1.83	0.181	10.1105	7.2			740	1.51329	0.0065455
1771	68	Zhenke Zhu	Cropland	112.18	28.07	Root exudates	Monosaccharide	0.74	5	2021	4.00217		0.111486	1.11486	3	0.445169	4.45169	3	299.307		25	1.83	0.181	10.1105	7.2			740	1.38854	0.0066822
1772	68	Zhenke Zhu	Cropland	112.18	28.07	Root exudates	Monosaccharide	0.74	5	2021	6.1766		0.150823	1.50823	3	0.621911	6.21911	3	312.345		25	1.83	0.181	10.1105	7.2			740	1.41566	0.00660126
1773	68	Zhenke Zhu	Cropland	112.18	28.07	Root exudates	Monosaccharide	0.74	5	2021	7.98692		0.268664	2.68664	3	0.837911	8.37911	3	211.881		25	1.83	0.181	10.1105	7.2			740	1.13631	0.00670743
1774	68	Zhenke Zhu	Cropland	112.18	28.07	Root exudates	Monosaccharide	0.74	5	2021	10.8856		0.347286	3.47286	3	1.05394	10.5394	3	203.48		25	1.83	0.181	10.1105	7.2			740	1.11102	0.0066993
1775	68	Zhenke Zhu	Cropland	112.18	28.07	Root exudates	Monosaccharide	0.74	5	2021	14.1453		0.504439	5.04439	3	1.23072	12.3072	3	143.978		25	1.83	0.181	10.1105	7.2			740	0.893006	0.00660855
1776	68	Zhenke Zhu	Cropland	112.18	28.07	Root exudates	Monosaccharide	0.74	5	2021	17.0432		0.622319	6.22319	3	1.40749	14.0749	3	126.168		25	1.83	0.181	10.1105	7.2			740	0.816275	0.00665949
1777	68	Zhenke Zhu	Cropland	112.18	28.07	Root exudates	Monosaccharide	0.74	5	2021	19.9404		0.779459	7.79459	3	1.56463	15.6463	3	100.733		25	1.83	0.181	10.1105	7.2			740	0.69763	0.00665396
1778	68	Zhenke Zhu	Cropland	112.18	28.07	Root exudates	Monosaccharide	0.74	5	2021	23.0192		0.916975	9.16975	3	1.70215	17.0215	3	85.6267		25	1.83	0.181	10.1105	7.2			740	0.618452	0.00668068
1779	68	Zhenke Zhu	Cropland	112.18	28.07	Root exudates	Monosaccharide	0.74	5	2021	26.0984		1.03486	10.3486	3	1.83965	18.3965	3	77.7679		25	1.83	0.181	10.1105	7.2			740	0.575364	0.00663454
1780	68	Zhenke Zhu	Cropland	112.18	28.07	Root exudates	Monosaccharide	0.74	5	2021	30.0827		1.21167	12.1167	3	2.01646	20.1646	3	66.42		25	1.83	0.181	10.1105	7.2			740	0.508843	0.00666892
1781	68	Zhenke Zhu	Cropland	112.18	28.07	Root exudates	Monosaccharide	0.74	5	2021	34.7926		1.36888	13.6888	3	2.21294	22.1294	3	61.661		25	1.83	0.181	10.1105	7.2			740	0.480269	0.00666251
1782	68	Zhenke Zhu	Cropland	112.18	28.07	Root exudates	Monosaccharide	0.74	5	2021	38.959		1.50643	15.0643	3	2.429	24.29	3	61.2418		25	1.83	0.181	10.1105	7.2			740	0.478023	0.00668714
1783	68	Zhenke Zhu	Cropland	112.18	28.07	Root exudates	Monosaccharide	0.74	5	2021	50.0073		1.95831	19.5831	3	2.92014	29.2014	3	49.1155		25	1.83	0.181	10.1105	7.2			740	0.39966	0.00667348
1784	68	Zhenke Zhu	Cropland	112.18	28.07	Root exudates	Monosaccharide	0.74	5	2021	60.15		2.37089	23.7089	3	3.3916	33.916	3	43.0519		25	1.83	0.181	10.1105	7.2			740	0.358108	0.00665993
1785	68	Zhenke Zhu	Cropland	112.18	28.07	Root exudates	Monosaccharide	0.74	5	2021	0.92218		0.013234	0.13234	3	0.18989	1.8989	3	1334.86		25	1.75	0.187	9.35829	6.5			829	2.68207	0.00530572
1786	68	Zhenke Zhu	Cropland	112.18	28.07	Root exudates	Monosaccharide	0.74	5	2021	2.19027		0.052532	0.52532	3	0.307712	3.07712	3	485.761		25	1.75	0.187	9.35829	6.5			829	1.75981	0.00634342
1787	68	Zhenke Zhu	Cropland	112.18	28.07	Root exudates	Monosaccharide	0.74	5	2021	4.00217		0.0918497	0.918497	3	0.425553	4.25553	3	363.314		25	1.75	0.187	9.35829	6.5			829	1.53265	0.00658621
1788	68	Zhenke Zhu	Cropland	112.18	28.07	Root exudates	Monosaccharide	0.74	5	2021	6.1766		0.131194	1.31194	3	0.563036	5.63036	3	329.164		25	1.75	0.187	9.35829	6.5			829	1.45808	0.00658054
1789	68	Zhenke Zhu	Cropland	112.18	28.07	Root exudates	Monosaccharide	0.74	5	2021	7.98692		0.209777	2.09777	3	0.759394	7.59394	3	262.002		25	1.75	0.187	9.35829	6.5			829	1.28489	0.00667546
1790	68	Zhenke Zhu	Cropland	112.18	28.07	Root exudates	Monosaccharide	0.74	5	2021	10.8856		0.32767	3.2767	3	0.936163	9.36163	3	185.703		25	1.75	0.187	9.35829	6.5			829	1.0486	0.00673599
1791	68	Zhenke Zhu	Cropland	112.18	28.07	Root exudates	Monosaccharide	0.74	5	2021	14.1453		0.445551	4.45551	3	1.13257	11.3257	3	154.195		25	1.75	0.187	9.35829	6.5			829	0.932305	0.0067091
1792	68	Zhenke Zhu	Cropland	112.18	28.07	Root exudates	Monosaccharide	0.74	5	2021	17.0432		0.563432	5.63432	3	1.27008	12.7008	3	125.419		25	1.75	0.187	9.35829	6.5			829	0.813493	0.00663124
1793	68	Zhenke Zhu	Cropland	112.18	28.07	Root exudates	Monosaccharide	0.74	5	2021	19.9404		0.700942	7.00942	3	1.42722	14.2722	3	103.615		25	1.75	0.187	9.35829	6.5			829	0.710822	0.00667119
1794	68	Zhenke Zhu	Cropland	112.18	28.07	Root exudates	Monosaccharide	0.74	5	2021	23.0192		0.818829	8.18829	3	1.58437	15.8437	3	93.492		25	1.75	0.187	9.35829	6.5			829	0.659624	0.006658
1795	68	Zhenke Zhu	Cropland	112.18	28.07	Root exudates	Monosaccharide	0.74	5	2021	26.0984		0.956339	9.56339	3	1.7415	17.415	3	82.1008		25	1.75	0.187	9.35829	6.5			829	0.600031	0.00668697
1796	68	Zhenke Zhu	Cropland	112.18	28.07	Root exudates	Monosaccharide	0.74	5	2021	30.0827		1.11352	11.1352	3	1.89869	18.9869	3	70.513		25	1.75	0.187	9.35829	6.5			829	0.53337	0.00664628
1797	68	Zhenke Zhu	Cropland	112.18	28.07	Root exudates	Monosaccharide	0.74	5	2021	34.7926		1.34925	13.4925	3	2.09516	20.9516	3	55.2827		25	1.75	0.187	9.35829	6.5			829	0.44019	0.00668754
1798	68	Zhenke Zhu	Cropland	112.18	28.07	Root exudates	Monosaccharide	0.74	5	2021	38.959		1.50642	15.0642	3	2.27196	22.7196	3	50.8183		25	1.75	0.187	9.35829	6.5			829	0.411203	0.00667853
1799	68	Zhenke Zhu	Cropland	112.18	28.07	Root exudates	Monosaccharide	0.74	5	2021	50.0073		2.05645	20.5645	3	2.7631	27.631	3	34.3627		25	1.75	0.187	9.35829	6.5			829	0.295555	0.00667241
1800	68	Zhenke Zhu	Cropland	112.18	28.07	Root exudates	Monosaccharide	0.74	5	2021	60.15		2.54754	25.4754	3	3.23457	32.3457	3	26.968		25	1.75	0.187	9.35829	6.5			829	0.23872	0.00666161
1801	68	Zhenke Zhu	Cropland	112.18	28.07	Root exudates	Monosaccharide	0.74	5	2021	0.92218		0.0328632	0.328632	3	0.170255	1.70255	3	418.07		25	2.2	0.221	9.95475	6.6			881	1.63929	0.00608815
1802	68	Zhenke Zhu	Cropland	112.18	28.07	Root exudates	Monosaccharide	0.74	5	2021	2.19027		0.0328962	0.328962	3	0.307705	3.07705	3	835.382		25	2.2	0.221	9.95475	6.6			881	2.23359	0.00613158
1803	68	Zhenke Zhu	Cropland	112.18	28.07	Root exudates	Monosaccharide	0.74	5	2021	4.00217		0.131115	1.31115	3	0.523699	5.23699	3	299.42		25	2.2	0.221	9.95475	6.6			881	1.38629	0.00656527
1804	68	Zhenke Zhu	Cropland	112.18	28.07	Root exudates	Monosaccharide	0.74	5	2021	6.1766		0.190068	1.90068	3	0.661176	6.61176	3	247.862		25	2.2	0.221	9.95475	6.6			881	1.24673	0.00665659
1805	68	Zhenke Zhu	Cropland	112.18	28.07	Root exudates	Monosaccharide	0.74	5	2021	7.98692		0.307929	3.07929	3	0.87717	8.7717	3	184.861		25	2.2	0.221	9.95475	6.6			881	1.04641	0.00673294
1806	68	Zhenke Zhu	Cropland	112.18	28.07	Root exudates	Monosaccharide	0.74	5	2021	10.8856		0.406174	4.06174	3	1.19134	11.9134	3	193.308		25	2.2	0.221	9.95475	6.6			881	1.0762	0.00672708
1807	68	Zhenke Zhu	Cropland	112.18	28.07	Root exudates	Monosaccharide	0.74	5	2021	14.1453		0.563326	5.63326	3	1.42701	14.2701	3	153.319		25	2.2	0.221	9.95475	6.6			881	0.93005	0.00664527
1808	68	Zhenke Zhu	Cropland	112.18	28.07	Root exudates	Monosaccharide	0.74	5	2021	17.0432		0.681207	6.81207	3	1.62341	16.2341	3	138.314		25	2.2	0.221	9.95475	6.6			881	0.868469	0.00664457
1809	68	Zhenke Zhu	Cropland	112.18	28.07	Root exudates	Monosaccharide	0.74	5	2021	19.9404		0.838353	8.38353	3	1.80018	18.0018	3	114.728		25	2.2	0.221	9.95475	6.6			881	0.764524	0.0066826
1810	68	Zhenke Zhu	Cropland	112.18	28.07	Root exudates	Monosaccharide	0.74	5	2021	23.0192		1.05438	10.5438	3	1.95732	19.5732	3	85.6374		25	2.2	0.221	9.95475	6.6			881	0.61882	0.00665164
1811	68	Zhenke Zhu	Cropland	112.18	28.07	Root exudates	Monosaccharide	0.74	5	2021	26.0984		1.19189	11.9189	3	2.09484	20.9484	3	75.7579		25	2.2	0.221	9.95475	6.6			881	0.563921	0.0066396
1812	68	Zhenke Zhu	Cropland	112.18	28.07	Root exudates	Monosaccharide	0.74	5	2021	30.0827		1.38833	13.8833	3	2.29128	22.9128	3	65.0388		25	2.2	0.221	9.95475	6.6			881	0.501125	0.00667337
1813	68	Zhenke Zhu	Cropland	112.18	28.07	Root exudates	Monosaccharide	0.74	5	2021	34.7926		1.62407	16.2407	3	2.52701	25.2701	3	55.5972		25	2.2	0.221	9.95475	6.6			881	0.442141	0.00665819
1814	68	Zhenke Zhu	Cropland	112.18	28.07	Root exudates	Monosaccharide	0.74	5	2021	38.959		1.80088	18.0088	3	2.72344	27.2344	3	51.2288		25	2.2	0.221	9.95475	6.6			881	0.413392	0.00665563
1815	68	Zhenke Zhu	Cropland	112.18	28.07	Root exudates	Monosaccharide	0.74	5	2021	50.0073		2.33126	23.3126	3	3.2342	32.342	3	38.732		25	2.2	0.221	9.95475	6.6			881	0.327422	0.00665557
1816	68	Zhenke Zhu	Cropland	112.18	28.07	Root exudates	Monosaccharide	0.74	5	2021	60.15		2.82235	28.2235	3	3.70567	37.0567	3	31.2974		25	2.2	0.221	9.95475	6.6			881	0.272507	0.00666914
1817	68	Zhenke Zhu	Cropland	112.18	28.07	Root exudates	Monosaccharide	0.74	5	2021	0.92218		0.0524925	0.524925	3	0.248778	2.48778	3	373.931		25	2.55	0.26	9.80769	6.7			1020	1.56621	0.00644201
1818	68	Zhenke Zhu	Cropland	112.18	28.07	Root exudates	Monosaccharide	0.74	5	2021	2.19027		0.0917838	0.917838	3	0.543256	5.43256	3	491.886		25	2.55	0.26	9.80769	6.7			1020	1.77532	0.00648658
1819	68	Zhenke Zhu	Cropland	112.18	28.07	Root exudates	Monosaccharide	0.74	5	2021	4.00217		0.209632	2.09632	3	0.896654	8.96654	3	327.728		25	2.55	0.26	9.80769	6.7			1020	1.45195	0.006689
1820	68	Zhenke Zhu	Cropland	112.18	28.07	Root exudates	Monosaccharide	0.74	5	2021	6.1766		0.327479	3.27479	3	1.13227	11.3227	3	245.753		25	2.55	0.26	9.80769	6.7			1020	1.24178	0.00671634
1821	68	Zhenke Zhu	Cropland	112.18	28.07	Root exudates	Monosaccharide	0.74	5	2021	7.98692		0.406069	4.06069	3	1.30901	13.0901	3	222.362		25	2.55	0.26	9.80769	6.7			1020	1.17067	0.00673777
1822	68	Zhenke Zhu	Cropland	112.18	28.07	Root exudates	Monosaccharide	0.74	5	2021	10.8856		0.50432	5.0432	3	1.54467	15.4467	3	206.287		25	2.55	0.26	9.80769	6.7			1020	1.1202	0.00659243
1823	68	Zhenke Zhu	Cropland	112.18	28.07	Root exudates	Monosaccharide	0.74	5	2021	14.1453		0.641837	6.41837	3	1.70181	17.0181	3	165.148		25	2.55	0.26	9.80769	6.7			1020	0.974971	0.0066381
1824	68	Zhenke Zhu	Cropland	112.18	28.07	Root exudates	Monosaccharide	0.74	5	2021	17.0432		0.779353	7.79353	3	1.85896	18.5896	3	138.526		25	2.55	0.26	9.80769	6.7			1020	0.869783	0.00667882
1825	68	Zhenke Zhu	Cropland	112.18	28.07	Root exudates	Monosaccharide	0.74	5	2021	19.9404		0.897234	8.97234	3	1.99648	19.9648	3	122.515		25	2.55	0.26	9.80769	6.7			1020	0.799845	0.00670237
1826	68	Zhenke Zhu	Cropland	112.18	28.07	Root exudates	Monosaccharide	0.74	5	2021	23.0192		1.01512	10.1512	3	2.13399	21.3399	3	110.22		25	2.55	0.26	9.80769	6.7			1020	0.74311	0.0066871
1827	68	Zhenke Zhu	Cropland	112.18	28.07	Root exudates	Monosaccharide	0.74	5	2021	26.0984		1.17227	11.7227	3	2.2715	22.715	3	93.7701		25	2.55	0.26	9.80769	6.7			1020	0.661949	0.00664943
1828	68	Zhenke Zhu	Cropland	112.18	28.07	Root exudates	Monosaccharide	0.74	5	2021	30.0827		1.29019	12.9019	3	2.44831	24.4831	3	89.764		25	2.55	0.26	9.80769	6.7			1020	0.640629	0.00667212
1829	68	Zhenke Zhu	Cropland	112.18	28.07	Root exudates	Monosaccharide	0.74	5	2021	34.7926		1.50629	15.0629	3	2.64477	26.4477	3	75.5817		25	2.55	0.26	9.80769	6.7			1020	0.563214	0.00667181
1830	68	Zhenke Zhu	Cropland	112.18	28.07	Root exudates	Monosaccharide	0.74	5	2021	38.959		1.66346	16.6346	3	2.78233	27.8233	3	67.2611		25	2.55	0.26	9.80769	6.7			1020	0.514547	0.00664986
1831	68	Zhenke Zhu	Cropland	112.18	28.07	Root exudates	Monosaccharide	0.74	5	2021	50.0073		2.07607	20.7607	3	3.19495	31.9495	3	53.8936		25	2.55	0.26	9.80769	6.7			1020	0.431144	0.0066691
1832	68	Zhenke Zhu	Cropland	112.18	28.07	Root exudates	Monosaccharide	0.74	5	2021	60.15		2.41014	24.1014	3	3.58789	35.8789	3	48.8663		25	2.55	0.26	9.80769	6.7			1020	0.397968	0.00667038
1833	69	Jing Zhou	Forest	115.04	26.44	Root exudates	Monosaccharide		5	2023	1		293.288	2932.88	5	578.024	5780.24	5	97.084	80	20				4.58			75.15	0.67846	0.004
1834	69	Jing Zhou	Forest	115.04	26.44	Root exudates	Monosaccharide		5	2023	4		426.575	4265.75	5	807.214	8072.14	5	89.2313	80	20				4.58			75.15	0.637801	0.00400003
1835	69	Jing Zhou	Forest	115.04	26.44	Root exudates	Monosaccharide		5	2023	8		866.567	8665.67	5	1454.09	14540.9	5	67.7985	80	20				4.58			75.15	0.517593	0.00400002
1836	69	Jing Zhou	Forest	115.04	26.44	Root exudates	Monosaccharide		5	2023	17		1093.08	10930.8	5	1939.49	19394.9	5	77.4342	80	20				4.58			75.15	0.57343	0.004
1837	69	Jing Zhou	Forest	115.04	26.44	Root exudates	Monosaccharide		5	2023	32		1252.79	12527.9	5	2074.86	20748.6	5	65.6196	80	20				4.58			75.15	0.504524	0.00400001
1838	69	Jing Zhou	Forest	115.04	26.44	Root exudates	Monosaccharide		5	2023	64		1918.88	19188.8	5	2776.82	27768.2	5	44.7103	80	20				4.58			75.15	0.369563	0.00399999
1839	69	Jing Zhou	Forest	115.04	26.44	Root exudates	Monosaccharide	0.01503	5	2023	1		293.288	2932.88	5	407.003	4070.03	5	38.7724	80	20				4.58			75.15	0.327665	0.004
1840	69	Jing Zhou	Forest	115.04	26.44	Root exudates	Monosaccharide	0.01503	5	2023	4		426.575	4265.75	5	555.336	5553.36	5	30.1848	80	20				4.58			75.15	0.263785	0.00400008
1841	69	Jing Zhou	Forest	115.04	26.44	Root exudates	Monosaccharide	0.01503	5	2023	8		866.567	8665.67	5	1256.1	12561	5	44.9514	80	20				4.58			75.15	0.371228	0.00400001
1842	69	Jing Zhou	Forest	115.04	26.44	Root exudates	Monosaccharide	0.01503	5	2023	17		1093.08	10930.8	5	1431.65	14316.5	5	30.9739	80	20				4.58			75.15	0.269828	0.00400002
1843	69	Jing Zhou	Forest	115.04	26.44	Root exudates	Monosaccharide	0.01503	5	2023	32		1252.79	12527.9	5	1540.07	15400.7	5	22.9313	80	20				4.58			75.15	0.206455	0.00400002
1844	69	Jing Zhou	Forest	115.04	26.44	Root exudates	Monosaccharide	0.01503	5	2023	64		1918.88	19188.8	5	2484.54	24845.4	5	29.4786	80	20				4.58			75.15	0.258345	0.00399999
1845	70	Xiaohan Dong	Forest	124.54	41.51	Root exudates	Monosaccharide			2024	1		0.130559	1.30559	3	0.128001	1.28001	3	-1.95951							23.2			-0.0231671	0.00672095
1846	70	Xiaohan Dong	Forest	124.54	41.51	Root exudates	Monosaccharide			2024	3		0.280351	2.80351	3	0.133036	1.33036	3	-52.5466							23.2			-0.74444	0.00651799
1847	70	Xiaohan Dong	Forest	124.54	41.51	Root exudates	Monosaccharide			2024	6		0.193805	1.93805	3	0.118099	1.18099	3	-39.0629							23.2			-0.497174	0.00664458
1848	70	Xiaohan Dong	Forest	124.54	41.51	Root exudates	Monosaccharide			2024	10		0.243736	2.43736	3	0.123175	1.23175	3	-49.4636							23.2			-0.684984	0.00639765
1849	70	Xiaohan Dong	Forest	124.54	41.51	Root exudates	Monosaccharide			2024	15		0.183819	1.83819	3	0.153248	1.53248	3	-16.6307							23.2			-0.184498	0.00639388
1850	70	Xiaohan Dong	Forest	124.54	41.51	Root exudates	Monosaccharide			2024	21		0.227092	2.27092	3	0.148363	1.48363	3	-34.6685							23.2			-0.427738	0.00684605
1851	70	Xiaohan Dong	Forest	124.54	41.51	Root exudates	Monosaccharide			2024	28		0.163847	1.63847	3	0.0335544	0.335544	3	-79.5209							23.2			-1.57351	0.00576787
1852	70	Xiaohan Dong	Forest	124.54	41.51	Root exudates	Monosaccharide			2024	35		0.137217	1.37217	3	0.0486793	0.486793	3	-64.5238							23.2			-1.02816	0.00695169
1853	70	Xiaohan Dong	Forest	124.54	41.51	Root exudates	Monosaccharide			2024	45		0.163847	1.63847	3	0.0938366	0.938366	3	-42.729							23.2			-0.556572	0.0062284
1854	70	Xiaohan Dong	Forest	124.54	41.51	Root exudates	Monosaccharide			2024	58		0.0673139	0.673139	3	0.0391093	0.391093	3	-41.9002							23.2			-0.541131	0.00714499
1855	70	Xiaohan Dong	Forest	124.54	41.51	Root exudates	Monosaccharide			2024	1		0.183819	1.83819	3	0.157987	1.57987	3	-14.0528							23.2			-0.152341	0.00660824
1856	70	Xiaohan Dong	Forest	124.54	41.51	Root exudates	Monosaccharide			2024	3		0.336939	3.36939	3	0.158023	1.58023	3	-53.1006							23.2			-0.757488	0.0068112
1857	70	Xiaohan Dong	Forest	124.54	41.51	Root exudates	Monosaccharide			2024	6		0.28368	2.8368	3	0.0781268	0.781268	3	-72.4595							23.2			-1.29227	0.00674656
1858	70	Xiaohan Dong	Forest	124.54	41.51	Root exudates	Monosaccharide			2024	10		0.287009	2.87009	3	0.120668	1.20668	3	-57.9565							23.2			-0.863692	0.00668185
1859	70	Xiaohan Dong	Forest	124.54	41.51	Root exudates	Monosaccharide			2024	15		0.210448	2.10448	3	0.138257	1.38257	3	-34.3038							23.2			-0.419854	0.00676399
1860	70	Xiaohan Dong	Forest	124.54	41.51	Root exudates	Monosaccharide			2024	21		0.296995	2.96995	3	0.148357	1.48357	3	-50.0472							23.2			-0.69652	0.00682505
1861	70	Xiaohan Dong	Forest	124.54	41.51	Root exudates	Monosaccharide			2024	28		0.203791	2.03791	3	0.0835266	0.835266	3	-59.0136							23.2			-0.887303	0.00622733
1862	70	Xiaohan Dong	Forest	124.54	41.51	Root exudates	Monosaccharide			2024	35		0.193805	1.93805	3	0.0736627	0.736627	3	-61.9913							23.2			-0.963793	0.00618001
1863	70	Xiaohan Dong	Forest	124.54	41.51	Root exudates	Monosaccharide			2024	45		0.173833	1.73833	3	0.0763518	0.763518	3	-56.0774							23.2			-0.828322	0.00687528
1864	70	Xiaohan Dong	Forest	124.54	41.51	Root exudates	Monosaccharide			2024	58		0.0806288	0.806288	3	0.0391011	0.391011	3	-51.5048							23.2			-0.730888	0.006758
1865	70	Xiaohan Dong	Forest	124.54	41.51	Root exudates	Monosaccharide			2024	1		0.546648	5.46648	3	0.197962	1.97962	3	-63.7862							23.2			-1.01618	0.00677101
1866	70	Xiaohan Dong	Forest	124.54	41.51	Root exudates	Monosaccharide			2024	3		0.46343	4.6343	3	0.190504	1.90504	3	-58.8925							23.2			-0.885454	0.0065888
1867	70	Xiaohan Dong	Forest	124.54	41.51	Root exudates	Monosaccharide			2024	6		0.410171	4.10171	3	0.105609	1.05609	3	-74.2525							23.2			-1.35272	0.00692299
1868	70	Xiaohan Dong	Forest	124.54	41.51	Root exudates	Monosaccharide			2024	10		0.453444	4.53444	3	0.183142	1.83142	3	-59.6109							23.2			-0.906406	0.00651427
1869	70	Xiaohan Dong	Forest	124.54	41.51	Root exudates	Monosaccharide			2024	15		0.333611	3.33611	3	0.178237	1.78237	3	-46.5733							23.2			-0.629357	0.00666263
1870	70	Xiaohan Dong	Forest	124.54	41.51	Root exudates	Monosaccharide			2024	21		0.396856	3.96856	3	0.10339	1.0339	3	-73.9477							23.2			-1.34921	0.00652589
1871	70	Xiaohan Dong	Forest	124.54	41.51	Root exudates	Monosaccharide			2024	28		0.290337	2.90337	3	0.083532	0.83532	3	-71.2293							23.2			-1.23906	0.00635676
1872	70	Xiaohan Dong	Forest	124.54	41.51	Root exudates	Monosaccharide			2024	35		0.273694	2.73694	3	0.0636683	0.636683	3	-76.7374							23.2			-1.45425	0.00616641
1873	70	Xiaohan Dong	Forest	124.54	41.51	Root exudates	Monosaccharide			2024	45		0.230421	2.30421	3	0.108828	1.08828	3	-52.7698							23.2			-0.746731	0.00672811
1874	70	Xiaohan Dong	Forest	124.54	41.51	Root exudates	Monosaccharide			2024	58		0.10393	1.0393	3	0.0640954	0.640954	3	-38.3282							23.2			-0.485508	0.00601154
1875	71	Ndzana Georges Martial	Cropland	126.38	47.26	Root exudates	Organic acid			2023	1		0.606	6.06	3	4.225	42.25	3	597.195	60	20	0.148	0.013	11.26	7.8		33.8		1.94189	0.00671871
1876	71	Ndzana Georges Martial	Cropland	126.38	47.26	Root exudates	Organic acid			2023	2		1.086	10.86	3	6.871	68.71	3	532.689	60	20	0.148	0.013	11.26	7.8		33.8		1.84481	0.0066903
1877	71	Ndzana Georges Martial	Cropland	126.38	47.26	Root exudates	Organic acid			2023	4		1.902	19.02	3	8.759	87.59	3	360.515	60	20	0.148	0.013	11.26	7.8		33.8		1.52718	0.00666042
1878	71	Ndzana Georges Martial	Cropland	126.38	47.26	Root exudates	Organic acid			2023	7		3.081	30.81	3	8.201	82.01	3	166.18	60	20	0.148	0.013	11.26	7.8		33.8		0.979002	0.00666369
1879	71	Ndzana Georges Martial	Cropland	126.38	47.26	Root exudates	Organic acid			2023	11		4.596	45.96	3	7.035	70.35	3	53.0679	60	20	0.148	0.013	11.26	7.8		33.8		0.425711	0.00667721
1880	71	Ndzana Georges Martial	Cropland	126.38	47.26	Root exudates	Organic acid			2023	16		6.206	62.06	3	6.793	67.93	3	9.45859	60	20	0.148	0.013	11.26	7.8		33.8		0.0903761	0.00666802
1881	71	Ndzana Georges Martial	Cropland	126.38	47.26	Root exudates	Organic acid			2023	21		8.215	82.15	3	5.151	51.51	3	-37.2976	60	20	0.148	0.013	11.26	7.8		33.8		-0.466771	0.00666943
1882	71	Ndzana Georges Martial	Cropland	126.38	47.26	Root exudates	Organic acid			2023	1		0.606	6.06	3	11.791	117.91	3	1845.71	60	20	0.148	0.013	11.26	7.8		33.8		2.96821	0.00671025
1883	71	Ndzana Georges Martial	Cropland	126.38	47.26	Root exudates	Organic acid			2023	2		1.086	10.86	3	19.363	193.63	3	1682.97	60	20	0.148	0.013	11.26	7.8		33.8		2.88086	0.00669023
1884	71	Ndzana Georges Martial	Cropland	126.38	47.26	Root exudates	Organic acid			2023	4		1.902	19.02	3	26.005	260.05	3	1267.25	60	20	0.148	0.013	11.26	7.8		33.8		2.61538	0.00666094
1885	71	Ndzana Georges Martial	Cropland	126.38	47.26	Root exudates	Organic acid			2023	7		3.081	30.81	3	26.719	267.19	3	767.218	60	20	0.148	0.013	11.26	7.8		33.8		2.16012	0.00666475
1886	71	Ndzana Georges Martial	Cropland	126.38	47.26	Root exudates	Organic acid			2023	11		4.596	45.96	3	26.753	267.53	3	482.093	60	20	0.148	0.013	11.26	7.8		33.8		1.76146	0.00667172
1887	71	Ndzana Georges Martial	Cropland	126.38	47.26	Root exudates	Organic acid			2023	16		6.206	62.06	3	25.846	258.46	3	316.468	60	20	0.148	0.013	11.26	7.8		33.8		1.42664	0.006672
1888	71	Ndzana Georges Martial	Cropland	126.38	47.26	Root exudates	Organic acid			2023	21		8.215	82.15	3	24.465	244.65	3	197.809	60	20	0.148	0.013	11.26	7.8		33.8		1.09128	0.00667209
1889	71	Ndzana Georges Martial	Cropland	126.38	47.26	Root exudates	Organic acid			2023	1		0.606	6.06	3	3.664	36.64	3	504.62	60	20	0.148	0.013	11.26	7.8		33.8		1.79943	0.00670354
1890	71	Ndzana Georges Martial	Cropland	126.38	47.26	Root exudates	Organic acid			2023	2		1.086	10.86	3	5.703	57.03	3	425.138	60	20	0.148	0.013	11.26	7.8		33.8		1.65849	0.00668776
1891	71	Ndzana Georges Martial	Cropland	126.38	47.26	Root exudates	Organic acid			2023	4		1.902	19.02	3	7.671	76.71	3	303.312	60	20	0.148	0.013	11.26	7.8		33.8		1.39454	0.00665879
1892	71	Ndzana Georges Martial	Cropland	126.38	47.26	Root exudates	Organic acid			2023	7		3.081	30.81	3	7.485	74.85	3	142.941	60	20	0.148	0.013	11.26	7.8		33.8		0.887647	0.00666896
1893	71	Ndzana Georges Martial	Cropland	126.38	47.26	Root exudates	Organic acid			2023	11		4.596	45.96	3	6.378	63.78	3	38.7728	60	20	0.148	0.013	11.26	7.8		33.8		0.327668	0.00667456
1894	71	Ndzana Georges Martial	Cropland	126.38	47.26	Root exudates	Organic acid			2023	16		6.206	62.06	3	5.007	50.07	3	-19.32	60	20	0.148	0.013	11.26	7.8		33.8		-0.21468	0.00667496
1895	71	Ndzana Georges Martial	Cropland	126.38	47.26	Root exudates	Organic acid			2023	21		8.215	82.15	3	3.226	32.26	3	-60.7304	60	20	0.148	0.013	11.26	7.8		33.8		-0.934719	0.006679
1896	71	Ndzana Georges Martial	Cropland	126.38	47.26	Root exudates	Organic acid			2023	1		0.606	6.06	3	13.274	132.74	3	2090.43	60	20	0.148	0.013	11.26	7.8		33.8		3.08668	0.00670881
1897	71	Ndzana Georges Martial	Cropland	126.38	47.26	Root exudates	Organic acid			2023	2		1.086	10.86	3	21.19	211.9	3	1851.2	60	20	0.148	0.013	11.26	7.8		33.8		2.97103	0.00669127
1898	71	Ndzana Georges Martial	Cropland	126.38	47.26	Root exudates	Organic acid			2023	4		1.902	19.02	3	25.418	254.18	3	1236.38	60	20	0.148	0.013	11.26	7.8		33.8		2.59255	0.00666018
1899	71	Ndzana Georges Martial	Cropland	126.38	47.26	Root exudates	Organic acid			2023	7		3.081	30.81	3	27.88	278.8	3	804.901	60	20	0.148	0.013	11.26	7.8		33.8		2.20266	0.0066645
1900	71	Ndzana Georges Martial	Cropland	126.38	47.26	Root exudates	Organic acid			2023	11		4.596	45.96	3	28.127	281.27	3	511.989	60	20	0.148	0.013	11.26	7.8		33.8		1.81154	0.00667318
1901	71	Ndzana Georges Martial	Cropland	126.38	47.26	Root exudates	Organic acid			2023	16		6.206	62.06	3	27.42	274.2	3	341.83	60	20	0.148	0.013	11.26	7.8		33.8		1.48576	0.00667096
1902	71	Ndzana Georges Martial	Cropland	126.38	47.26	Root exudates	Organic acid			2023	21		8.215	82.15	3	26.226	262.26	3	219.245	60	20	0.148	0.013	11.26	7.8		33.8		1.16079	0.00667174
1903	72	Chaoran Sun	Cropland	112.29	28.19	Plant residues	Crop residue	9.05	10	2023	2		18.6127	186.127	10	24.4291	244.291	10	31.25	70	25	2.037	0.11	18.5182					0.271911	0.00199976
1904	72	Chaoran Sun	Cropland	112.29	28.19	Plant residues	Crop residue	9.05	10	2023	5		29.0823	290.823	10	47.695	476.95	10	64	70	25	2.037	0.11	18.5182					0.494707	0.00199965
1905	72	Chaoran Sun	Cropland	112.29	28.19	Plant residues	Crop residue	9.05	10	2023	9		33.7355	337.355	10	66.3076	663.076	10	96.5517	70	25	2.037	0.11	18.5182					0.675775	0.00200036
1906	72	Chaoran Sun	Cropland	112.29	28.19	Plant residues	Crop residue	9.05	10	2023	13		43.0418	430.418	10	88.4102	884.102	10	105.405	70	25	2.037	0.11	18.5182					0.719809	0.00199991
1907	72	Chaoran Sun	Cropland	112.29	28.19	Plant residues	Crop residue	9.05	10	2023	17		54.6747	546.747	10	110.513	1105.13	10	102.128	70	25	2.037	0.11	18.5182					0.703727	0.00199976
1908	72	Chaoran Sun	Cropland	112.29	28.19	Plant residues	Crop residue	9.05	10	2023	25		66.3076	663.076	10	133.779	1337.79	10	101.754	70	25	2.037	0.11	18.5182					0.701879	0.00200008
1909	72	Chaoran Sun	Cropland	112.29	28.19	Plant residues	Crop residue	9.05	10	2023	44		70.9608	709.608	10	146.575	1465.75	10	106.557	70	25	2.037	0.11	18.5182					0.725407	0.0019999
1910	72	Chaoran Sun	Cropland	112.29	28.19	Plant residues	Crop residue	9.05	10	2023	57		77.9405	779.405	10	173.33	1733.3	10	122.388	70	25	2.037	0.11	18.5182					0.799245	0.00199997
1911	72	Chaoran Sun	Cropland	112.29	28.19	Plant residues	Crop residue	9.05	10	2023	72		83.757	837.57	10	180.31	1803.1	10	115.278	70	25	2.037	0.11	18.5182					0.766758	0.00200007
1912	72	Chaoran Sun	Cropland	112.29	28.19	Plant residues	Crop residue	9.05	10	2023	90		90.7368	907.368	10	187.29	1872.9	10	106.41	70	25	2.037	0.11	18.5182					0.724693	0.00200007
1913	72	Chaoran Sun	Cropland	112.29	28.19	Biochar	Crop biochar	3.31	10	2023	2		18.6127	186.127	10	70.9608	709.608	10	281.25	70	25	2.037	0.11	18.5182					1.33827	0.00199965
1914	72	Chaoran Sun	Cropland	112.29	28.19	Biochar	Crop biochar	3.31	10	2023	5		29.0823	290.823	10	86.0836	860.836	10	196	70	25	2.037	0.11	18.5182					1.0852	0.00199977
1915	72	Chaoran Sun	Cropland	112.29	28.19	Biochar	Crop biochar	3.31	10	2023	9		33.7355	337.355	10	93.0633	930.633	10	175.862	70	25	2.037	0.11	18.5182					1.01474	0.00200023
1916	72	Chaoran Sun	Cropland	112.29	28.19	Biochar	Crop biochar	3.31	10	2023	13		43.0418	430.418	10	104.696	1046.96	10	143.243	70	25	2.037	0.11	18.5182					0.888885	0.00199998
1917	72	Chaoran Sun	Cropland	112.29	28.19	Biochar	Crop biochar	3.31	10	2023	17		54.6747	546.747	10	115.166	1151.66	10	110.638	70	25	2.037	0.11	18.5182					0.744968	0.00199989
1918	72	Chaoran Sun	Cropland	112.29	28.19	Biochar	Crop biochar	3.31	10	2023	25		66.3076	663.076	10	127.962	1279.62	10	92.9825	70	25	2.037	0.11	18.5182					0.657423	0.00200003
1919	72	Chaoran Sun	Cropland	112.29	28.19	Biochar	Crop biochar	3.31	10	2023	44		70.9608	709.608	10	133.779	1337.79	10	88.5246	70	25	2.037	0.11	18.5182					0.634059	0.00199999
1920	72	Chaoran Sun	Cropland	112.29	28.19	Biochar	Crop biochar	3.31	10	2023	57		77.9405	779.405	10	145.411	1454.11	10	86.5672	70	25	2.037	0.11	18.5182					0.623612	0.00199996
1921	72	Chaoran Sun	Cropland	112.29	28.19	Biochar	Crop biochar	3.31	10	2023	72		83.757	837.57	10	150.065	1500.65	10	79.1667	70	25	2.037	0.11	18.5182					0.583149	0.00200001
1922	72	Chaoran Sun	Cropland	112.29	28.19	Biochar	Crop biochar	3.31	10	2023	90		90.7368	907.368	10	154.718	1547.18	10	70.5128	70	25	2.037	0.11	18.5182					0.533639	0.00200009
1923	73	M. You	Cropland	126.38	47.26	Root exudates	Monosaccharide	0.4	5	2019	1		2.05379	20.5379	3	5.95858	59.5858	3	190.126	60	22	3.23	0.25	12.92	6.3		244.7	283	1.06511	0.00665482
1924	73	M. You	Cropland	126.38	47.26	Root exudates	Monosaccharide	0.4	5	2019	2		3.6946	36.946	3	12.3988	123.988	3	235.594	60	22	3.23	0.25	12.92	6.3		244.7	283	1.21064	0.00665819
1925	73	M. You	Cropland	126.38	47.26	Root exudates	Monosaccharide	0.4	5	2019	3		5.74506	57.4506	3	15.4038	154.038	3	168.123	60	22	3.23	0.25	12.92	6.3		244.7	283	0.986297	0.00667074
1926	73	M. You	Cropland	126.38	47.26	Root exudates	Monosaccharide	0.4	5	2019	5		7.38605	73.8605	3	20.555	205.55	3	178.294	60	22	3.23	0.25	12.92	6.3		244.7	283	1.02352	0.00666866
1927	73	M. You	Cropland	126.38	47.26	Root exudates	Monosaccharide	0.4	5	2019	7		8.2081	82.081	3	24.8473	248.473	3	202.717	60	22	3.23	0.25	12.92	6.3		244.7	283	1.10763	0.0066691
1928	73	M. You	Cropland	126.38	47.26	Root exudates	Monosaccharide	0.4	5	2019	15		10.2609	102.609	3	31.7112	317.112	3	209.048	60	22	3.23	0.25	12.92	6.3		244.7	283	1.12831	0.00666581
1929	73	M. You	Cropland	126.38	47.26	Root exudates	Monosaccharide	0.4	5	2019	20		11.9043	119.043	3	33.8542	338.542	3	184.386	60	22	3.23	0.25	12.92	6.3		244.7	283	1.04518	0.00666364
1930	73	M. You	Cropland	126.38	47.26	Root exudates	Monosaccharide	0.4	5	2019	25		13.5471	135.471	3	34.7091	347.091	3	156.21	60	22	3.23	0.25	12.92	6.3		244.7	283	0.940834	0.00666834
1931	73	M. You	Cropland	126.38	47.26	Root exudates	Monosaccharide	0.4	5	2019	30		14.7806	147.806	3	35.9931	359.931	3	143.515	60	22	3.23	0.25	12.92	6.3		244.7	283	0.889982	0.00666566
1932	73	M. You	Cropland	126.38	47.26	Root exudates	Monosaccharide	0.4	5	2019	35		16.0138	160.138	3	37.7066	377.066	3	135.463	60	22	3.23	0.25	12.92	6.3		244.7	283	0.856382	0.00666553
1933	73	M. You	Cropland	126.38	47.26	Root exudates	Monosaccharide	0.4	5	2019	40		17.2472	172.472	3	38.9908	389.908	3	126.071	60	22	3.23	0.25	12.92	6.3		244.7	283	0.815693	0.00666766
1934	73	M. You	Cropland	126.38	47.26	Root exudates	Monosaccharide	0.4	5	2019	45		18.8903	188.903	3	39.8457	398.457	3	110.932	60	22	3.23	0.25	12.92	6.3		244.7	283	0.746389	0.00666734
1935	73	M. You	Cropland	126.38	47.26	Root exudates	Monosaccharide	0.4	5	2019	50		20.1237	201.237	3	41.5593	415.593	3	106.519	60	22	3.23	0.25	12.92	6.3		244.7	283	0.725201	0.0066655
1936	73	M. You	Cropland	126.38	47.26	Root exudates	Monosaccharide	0.4	5	2019	60		21.7705	217.705	3	43.6982	436.982	3	100.722	60	22	3.23	0.25	12.92	6.3		244.7	283	0.696724	0.00666667
1937	73	M. You	Grassland	126.38	47.26	Root exudates	Monosaccharide	0.4	5	2019	1		2.05379	20.5379	3	6.81774	68.1774	3	231.959	60	22	5.09	0.4	12.725	7.1		359.4	506	1.19978	0.00665565
1938	73	M. You	Grassland	126.38	47.26	Root exudates	Monosaccharide	0.4	5	2019	2		3.6946	36.946	3	11.1109	111.109	3	200.733	60	22	5.09	0.4	12.725	7.1		359.4	506	1.10096	0.00665705
1939	73	M. You	Grassland	126.38	47.26	Root exudates	Monosaccharide	0.4	5	2019	3		5.74506	57.4506	3	16.2626	162.626	3	183.071	60	22	5.09	0.4	12.725	7.1		359.4	506	1.04056	0.00667124
1940	73	M. You	Grassland	126.38	47.26	Root exudates	Monosaccharide	0.4	5	2019	5		7.38605	73.8605	3	24.4193	244.193	3	230.614	60	22	5.09	0.4	12.725	7.1		359.4	506	1.19578	0.00667055
1941	73	M. You	Grassland	126.38	47.26	Root exudates	Monosaccharide	0.4	5	2019	7		8.2081	82.081	3	29.141	291.41	3	255.028	60	22	5.09	0.4	12.725	7.1		359.4	506	1.26704	0.00666806
1942	73	M. You	Grassland	126.38	47.26	Root exudates	Monosaccharide	0.4	5	2019	15		10.2609	102.609	3	39.8694	398.694	3	288.556	60	22	5.09	0.4	12.725	7.1		359.4	506	1.35725	0.00666618
1943	73	M. You	Grassland	126.38	47.26	Root exudates	Monosaccharide	0.4	5	2019	20		11.9043	119.043	3	45.0181	450.181	3	278.167	60	22	5.09	0.4	12.725	7.1		359.4	506	1.33019	0.00666472
1944	73	M. You	Grassland	126.38	47.26	Root exudates	Monosaccharide	0.4	5	2019	25		13.5471	135.471	3	48.4492	484.492	3	257.635	60	22	5.09	0.4	12.725	7.1		359.4	506	1.27435	0.00666828
1945	73	M. You	Grassland	126.38	47.26	Root exudates	Monosaccharide	0.4	5	2019	30		14.7806	147.806	3	52.3097	523.097	3	253.907	60	22	5.09	0.4	12.725	7.1		359.4	506	1.26384	0.00666622
1946	73	M. You	Grassland	126.38	47.26	Root exudates	Monosaccharide	0.4	5	2019	35		16.0138	160.138	3	56.1704	561.704	3	250.762	60	22	5.09	0.4	12.725	7.1		359.4	506	1.25492	0.006665
1947	73	M. You	Grassland	126.38	47.26	Root exudates	Monosaccharide	0.4	5	2019	40		17.2472	172.472	3	59.6015	596.015	3	245.573	60	22	5.09	0.4	12.725	7.1		359.4	506	1.24003	0.00666771
1948	73	M. You	Grassland	126.38	47.26	Root exudates	Monosaccharide	0.4	5	2019	45		18.8903	188.903	3	63.0326	630.326	3	233.676	60	22	5.09	0.4	12.725	7.1		359.4	506	1.20503	0.00666635
1949	73	M. You	Grassland	126.38	47.26	Root exudates	Monosaccharide	0.4	5	2019	50		20.1237	201.237	3	66.893	668.93	3	232.41	60	22	5.09	0.4	12.725	7.1		359.4	506	1.20118	0.00666504
1950	73	M. You	Grassland	126.38	47.26	Root exudates	Monosaccharide	0.4	5	2019	60		21.7705	217.705	3	72.8965	728.965	3	234.84	60	22	5.09	0.4	12.725	7.1		359.4	506	1.20845	0.00666673
1951	73	M. You	Cropland	126.38	47.26	Root exudates	Organic acid	0.4	5	2019	1		2.05379	20.5379	3	6.01828	60.1828	3	193.033	60	22	3.23	0.25	12.92	6.3		244.7	283	1.07497	0.00665591
1952	73	M. You	Cropland	126.38	47.26	Root exudates	Organic acid	0.4	5	2019	2		3.6946	36.946	3	11.1696	111.696	3	202.323	60	22	3.23	0.25	12.92	6.3		244.7	283	1.10625	0.00665765
1953	73	M. You	Cropland	126.38	47.26	Root exudates	Organic acid	0.4	5	2019	3		5.74506	57.4506	3	14.605	146.05	3	154.219	60	22	3.23	0.25	12.92	6.3		244.7	283	0.933034	0.00667475
1954	73	M. You	Cropland	126.38	47.26	Root exudates	Organic acid	0.4	5	2019	5		7.38605	73.8605	3	21.475	214.75	3	190.751	60	22	3.23	0.25	12.92	6.3		244.7	283	1.0673	0.00667183
1955	73	M. You	Cropland	126.38	47.26	Root exudates	Organic acid	0.4	5	2019	7		8.2081	82.081	3	25.7699	257.699	3	213.958	60	22	3.23	0.25	12.92	6.3		244.7	283	1.1441	0.00666829
1956	73	M. You	Cropland	126.38	47.26	Root exudates	Organic acid	0.4	5	2019	15		10.2609	102.609	3	32.2207	322.207	3	214.014	60	22	3.23	0.25	12.92	6.3		244.7	283	1.14427	0.00666581
1957	73	M. You	Cropland	126.38	47.26	Root exudates	Organic acid	0.4	5	2019	20		11.9043	119.043	3	33.9455	339.455	3	185.153	60	22	3.23	0.25	12.92	6.3		244.7	283	1.04787	0.00666541
1958	73	M. You	Cropland	126.38	47.26	Root exudates	Organic acid	0.4	5	2019	25		13.5471	135.471	3	36.0991	360.991	3	166.471	60	22	3.23	0.25	12.92	6.3		244.7	283	0.9801	0.00666833
1959	73	M. You	Cropland	126.38	47.26	Root exudates	Organic acid	0.4	5	2019	30		14.7806	147.806	3	36.9655	369.655	3	150.094	60	22	3.23	0.25	12.92	6.3		244.7	283	0.916629	0.00666712
1960	73	M. You	Cropland	126.38	47.26	Root exudates	Organic acid	0.4	5	2019	35		16.0138	160.138	3	38.2611	382.611	3	138.926	60	22	3.23	0.25	12.92	6.3		244.7	283	0.870968	0.00666483
1961	73	M. You	Cropland	126.38	47.26	Root exudates	Organic acid	0.4	5	2019	40		17.2472	172.472	3	39.5567	395.567	3	129.352	60	22	3.23	0.25	12.92	6.3		244.7	283	0.830104	0.00666833
1962	73	M. You	Cropland	126.38	47.26	Root exudates	Organic acid	0.4	5	2019	45		18.8903	188.903	3	40.8519	408.519	3	116.258	60	22	3.23	0.25	12.92	6.3		244.7	283	0.771323	0.00666634
1963	73	M. You	Cropland	126.38	47.26	Root exudates	Organic acid	0.4	5	2019	50		20.1237	201.237	3	42.1475	421.475	3	109.442	60	22	3.23	0.25	12.92	6.3		244.7	283	0.73925	0.00666582
1964	73	M. You	Cropland	126.38	47.26	Root exudates	Organic acid	0.4	5	2019	60		21.7705	217.705	3	43.8803	438.803	3	101.558	60	22	3.23	0.25	12.92	6.3		244.7	283	0.70088	0.00666636
1965	73	M. You	Grassland	126.38	47.26	Root exudates	Organic acid	0.4	5	2019	1		2.05379	20.5379	3	5.58833	55.8833	3	172.098	60	22	5.09	0.4	12.725	7.1		359.4	506	1.00083	0.00665608
1966	73	M. You	Grassland	126.38	47.26	Root exudates	Organic acid	0.4	5	2019	2		3.6946	36.946	3	13.3159	133.159	3	260.417	60	22	5.09	0.4	12.725	7.1		359.4	506	1.28199	0.00665965
1967	73	M. You	Grassland	126.38	47.26	Root exudates	Organic acid	0.4	5	2019	3		5.74506	57.4506	3	18.0385	180.385	3	213.983	60	22	5.09	0.4	12.725	7.1		359.4	506	1.14415	0.00667321
1968	73	M. You	Grassland	126.38	47.26	Root exudates	Organic acid	0.4	5	2019	5		7.38605	73.8605	3	25.7673	257.673	3	248.864	60	22	5.09	0.4	12.725	7.1		359.4	506	1.24951	0.00667105
1969	73	M. You	Grassland	126.38	47.26	Root exudates	Organic acid	0.4	5	2019	7		8.2081	82.081	3	30.9205	309.205	3	276.708	60	22	5.09	0.4	12.725	7.1		359.4	506	1.32633	0.00666808
1970	73	M. You	Grassland	126.38	47.26	Root exudates	Organic acid	0.4	5	2019	15		10.2609	102.609	3	41.2332	412.332	3	301.847	60	22	5.09	0.4	12.725	7.1		359.4	506	1.39089	0.00666553
1971	73	M. You	Grassland	126.38	47.26	Root exudates	Organic acid	0.4	5	2019	20		11.9043	119.043	3	45.1039	451.039	3	278.888	60	22	5.09	0.4	12.725	7.1		359.4	506	1.3321	0.00666384
1972	73	M. You	Grassland	126.38	47.26	Root exudates	Organic acid	0.4	5	2019	25		13.5471	135.471	3	48.9746	489.746	3	261.513	60	22	5.09	0.4	12.725	7.1		359.4	506	1.28514	0.00666746
1973	73	M. You	Grassland	126.38	47.26	Root exudates	Organic acid	0.4	5	2019	30		14.7806	147.806	3	53.2749	532.749	3	260.437	60	22	5.09	0.4	12.725	7.1		359.4	506	1.28212	0.00666559
1974	73	M. You	Grassland	126.38	47.26	Root exudates	Organic acid	0.4	5	2019	35		16.0138	160.138	3	56.2864	562.864	3	251.487	60	22	5.09	0.4	12.725	7.1		359.4	506	1.25698	0.00666548
1975	73	M. You	Grassland	126.38	47.26	Root exudates	Organic acid	0.4	5	2019	40		17.2472	172.472	3	59.7283	597.283	3	246.308	60	22	5.09	0.4	12.725	7.1		359.4	506	1.24216	0.00666805
1976	73	M. You	Grassland	126.38	47.26	Root exudates	Organic acid	0.4	5	2019	45		18.8903	188.903	3	62.3115	623.115	3	229.859	60	22	5.09	0.4	12.725	7.1		359.4	506	1.19351	0.00666656
1977	73	M. You	Grassland	126.38	47.26	Root exudates	Organic acid	0.4	5	2019	50		20.1237	201.237	3	65.753	657.53	3	226.744	60	22	5.09	0.4	12.725	7.1		359.4	506	1.18399	0.00666504
1978	73	M. You	Grassland	126.38	47.26	Root exudates	Organic acid	0.4	5	2019	60		21.7705	217.705	3	71.3477	713.477	3	227.726	60	22	5.09	0.4	12.725	7.1		359.4	506	1.18699	0.00666655
1979	74	Qinghui Yu	Forest	117.47	35.45	Root exudates	Monosaccharide	0.494	10	2023	1		9.64399	312.548	3	10.2107	358.498	3	14.7017	50	25	2.47	0.24	10.2917	6.94				0.137164	0.000587464
1980	74	Qinghui Yu	Forest	117.47	35.45	Root exudates	Monosaccharide	0.494	10	2023	3		20.4214	475.898	3	20.4214	608.637	3	27.8923	50	25	2.47	0.24	10.2917	6.94				0.246019	0.000988909
1981	74	Qinghui Yu	Forest	117.47	35.45	Root exudates	Monosaccharide	0.494	10	2023	5		27.2298	588.192	3	25.5267	771.985	3	31.247	50	25	2.47	0.24	10.2917	6.94				0.271909	0.00107895
1982	74	Qinghui Yu	Forest	117.47	35.45	Root exudates	Monosaccharide	0.494	10	2023	9		29.4976	654.517	3	30.6321	874.047	3	33.5408	50	25	2.47	0.24	10.2917	6.94				0.289235	0.00108649
1983	74	Qinghui Yu	Forest	117.47	35.45	Root exudates	Monosaccharide	0.494	10	2023	13		29.4979	721.976	3	25.5267	991.425	3	37.3211	50	25	2.47	0.24	10.2917	6.94				0.317141	0.000777546
1984	74	Qinghui Yu	Forest	117.47	35.45	Root exudates	Monosaccharide	0.494	10	2023	20		27.7952	810.389	3	30.6321	1118.98	3	38.0792	50	25	2.47	0.24	10.2917	6.94				0.322657	0.000642029
1985	74	Qinghui Yu	Forest	117.47	35.45	Root exudates	Monosaccharide	0.494	10	2023	30		27.228	868.137	3	30.6321	1200.55	3	38.2906	50	25	2.47	0.24	10.2917	6.94				0.324182	0.000544916
1986	74	Qinghui Yu	Forest	117.47	35.45	Root exudates	Monosaccharide	0.494	10	2023	45		32.9015	941.71	3	30.6321	1287.17	3	36.6845	50	25	2.47	0.24	10.2917	6.94				0.312504	0.000595608
1987	74	Qinghui Yu	Grassland	117.47	35.45	Root exudates	Monosaccharide	0.478	10	2023	1		21.4025	245.642	3	17.5111	276.287	3	12.4752	50	25	2.39	0.23	10.3913	6.86				0.117584	0.00386874
1988	74	Qinghui Yu	Grassland	117.47	35.45	Root exudates	Monosaccharide	0.478	10	2023	3		34.5359	390.109	3	30.6445	468.91	3	20.1995	50	25	2.39	0.23	10.3913	6.86				0.183982	0.0040363
1989	74	Qinghui Yu	Grassland	117.47	35.45	Root exudates	Monosaccharide	0.478	10	2023	5		24.8075	491.771	3	31.1309	600.243	3	22.0574	50	25	2.39	0.23	10.3913	6.86				0.199318	0.00174499
1990	74	Qinghui Yu	Grassland	117.47	35.45	Root exudates	Monosaccharide	0.478	10	2023	9		25.2939	544.305	3	37.4544	672.233	3	23.5031	50	25	2.39	0.23	10.3913	6.86				0.2111	0.00175415
1991	74	Qinghui Yu	Grassland	117.47	35.45	Root exudates	Monosaccharide	0.478	10	2023	13		25.7803	604.621	3	35.0223	756.384	3	25.1006	50	25	2.39	0.23	10.3913	6.86				0.223944	0.00132056
1992	74	Qinghui Yu	Grassland	117.47	35.45	Root exudates	Monosaccharide	0.478	10	2023	20		26.2667	687.799	3	30.1581	855.614	3	24.3989	50	25	2.39	0.23	10.3913	6.86				0.218317	0.000900447
1993	74	Qinghui Yu	Grassland	117.47	35.45	Root exudates	Monosaccharide	0.478	10	2023	30		21.8889	735.468	3	27.726	913.985	3	24.2725	50	25	2.39	0.23	10.3913	6.86				0.217299	0.000602119
1994	74	Qinghui Yu	Grassland	117.47	35.45	Root exudates	Monosaccharide	0.478	10	2023	45		19.9433	796.271	3	27.726	984.029	3	23.5797	50	25	2.39	0.23	10.3913	6.86				0.211718	0.000473735
1995	75	Junlan Wei	Forest	115.31	31.1	Plant residues	Woody residue	2.428	10	2022	1		3.27632	32.7632	4	11.6751	116.751	4	256.349		15	4.856	0.36	13.36	5.07	11.98	1.22		1.27083	0.00500825
1996	75	Junlan Wei	Forest	115.31	31.1	Plant residues	Woody residue	2.428	10	2022	4		25.49	254.9	4	84.467	844.67	4	231.373		15	4.856	0.36	13.36	5.07	11.98	1.22		1.19807	0.00500018
1997	75	Junlan Wei	Forest	115.31	31.1	Plant residues	Woody residue	2.428	10	2022	7		47.5459	475.459	4	154.518	1545.18	4	224.987		15	4.856	0.36	13.36	5.07	11.98	1.22		1.17861	0.00500049
1998	75	Junlan Wei	Forest	115.31	31.1	Plant residues	Woody residue	2.428	10	2022	11		72.4863	724.863	4	226.802	2268.02	4	212.889		15	4.856	0.36	13.36	5.07	11.98	1.22		1.14068	0.00500023
1999	75	Junlan Wei	Forest	115.31	31.1	Plant residues	Woody residue	2.428	10	2022	15		97.4307	974.307	4	286.497	2864.97	4	194.053		15	4.856	0.36	13.36	5.07	11.98	1.22		1.07858	0.005
[truncated: 6,016 more rows]
